# Supplementary material for: Metagenomic analysis of mother-infant gut microbiome reveals global distinct and shared microbial signatures
Source: Gut Microbes. 2021 May 7;13(1):1911571. doi: 10.1080/19490976.2021.1911571 (PMC8115609; doi:10.1080/19490976.2021.1911571)
Supplement: Supplemental Material [file KGMI_A_1911571_SM8722.zip]

Archive with 13 entries (12 files):
- Supplementary information/
- Supplementary information/Supplemental_figures_and_table_legends_corrected.pdf
- Supplementary information/Table S1.xlsx
- Supplementary information/Table S2.xlsx
- Supplementary information/Table S3.xlsx
- Supplementary information/Table S4.xlsx
- Supplementary information/Table S5.xlsx
- Supplementary information/Table S6.xlsx
- Supplementary information/Table S7.xlsx
- Supplementary information/Table S8.xlsx
- Supplementary information/Table_S10.xlsx
- Supplementary information/Table_S11.xlsx
- Supplementary information/Table_S9.xlsx
