# Supplementary material for: Metagenomic analysis of mother-infant gut microbiome reveals global distinct and shared microbial signatures
Source: Gut Microbes. 2021 May 7;13(1):1911571. doi: 10.1080/19490976.2021.1911571 (PMC8115609; doi:10.1080/19490976.2021.1911571)
Supplement: Supplemental Material [file KGMI_A_1911571_SM8722.zip › Supplementary information/Table S1.xlsx]

## Sheet: Selection of Pubmed results
Search output									Included	Excluded
1: Dreisbach C, Prescott S, Alhusen J. Influence of Maternal Prepregnancy Obesity										Review
and Excessive Gestational Weight Gain on Maternal and Child Gastrointestinal
Microbiome Composition: A Systematic Review. Biol Res Nurs. 2019 Oct
9:1099800419880615. doi: 10.1177/1099800419880615. [Epub ahead of print] PubMed
PMID: 31597472.
2: Shao Y, Forster SC, Tsaliki E, Vervier K, Strang A, Simpson N, Kumar N, Stares									Yes
MD, Rodger A, Brocklehurst P, Field N, Lawley TD. Stunted microbiota and
opportunistic pathogen colonization in caesarean-section birth. Nature. 2019
Oct;574(7776):117-121. doi: 10.1038/s41586-019-1560-1. Epub 2019 Sep 18. PubMed
PMID: 31534227; PubMed Central PMCID: PMC6894937.
3: Mancino W, Duranti S, Mancabelli L, Longhi G, Anzalone R, Milani C, Lugli GA,										No human
Carnevali L, Statello R, Sgoifo A, van Sinderen D, Ventura M, Turroni F.
Bifidobacterial Transfer from Mother to Child as Examined by an Animal Model.
Microorganisms. 2019 Aug 27;7(9). pii: E293. doi: 10.3390/microorganisms7090293.
PubMed PMID: 31461893; PubMed Central PMCID: PMC6780879.
4: Lee S, La TM, Lee HJ, Choi IS, Song CS, Park SY, Lee JB, Lee SW.										No human
Characterization of microbial communities in the chicken oviduct and the origin
of chicken embryo gut microbiota. Sci Rep. 2019 May 2;9(1):6838. doi:
10.1038/s41598-019-43280-w. PubMed PMID: 31048728; PubMed Central PMCID:
PMC6497628.
5: Coker MO, Hoen AG, Dade E, Lundgren S, Li Z, Wong AD, Zens MS, Palys TJ,										No mother samples collected
Morrison HG, Sogin ML, Baker ER, Karagas MR, Madan JC. Specific class of
intrapartum antibiotics relates to maturation of the infant gut microbiota: a
prospective cohort study. BJOG. 2019 Apr 21. doi: 10.1111/1471-0528.15799. [Epub
ahead of print] PubMed PMID: 31006170; PubMed Central PMCID: PMC6803026.
6: Murphy R, Morgan XC, Wang XY, Wickens K, Purdie G, Fitzharris P, Otal A,										No mother samples collected
Lawley B, Stanley T, Barthow C, Crane J, Mitchell EA, Tannock GW.
Eczema-protective probiotic alters infant gut microbiome functional capacity but
not composition: sub-sample analysis from a RCT. Benef Microbes. 2019 Feb
8;10(1):5-17. doi: 10.3920/BM2017.0191. Epub 2018 Dec 21. PubMed PMID: 30574802.
7: Zhong H, Penders J, Shi Z, Ren H, Cai K, Fang C, Ding Q, Thijs C, Blaak EE,										No mother samples collected
Stehouwer CDA, Xu X, Yang H, Wang J, Wang J, Jonkers DMAE, Masclee AAM, Brix S,
Li J, Arts ICW, Kristiansen K. Impact of early events and lifestyle on the gut
microbiota and metabolic phenotypes in young school-age children. Microbiome.
2019 Jan 4;7(1):2. doi: 10.1186/s40168-018-0608-z. PubMed PMID: 30609941; PubMed
Central PMCID: PMC6320620.
8: Wampach L, Heintz-Buschart A, Fritz JV, Ramiro-Garcia J, Habier J, Herold M,									Yes
Narayanasamy S, Kaysen A, Hogan AH, Bindl L, Bottu J, Halder R, Sjöqvist C, May
P, Andersson AF, de Beaufort C, Wilmes P. Birth mode is associated with earliest
strain-conferred gut microbiome functions and immunostimulatory potential. Nat
Commun. 2018 Nov 30;9(1):5091. doi: 10.1038/s41467-018-07631-x. PubMed PMID:
30504906; PubMed Central PMCID: PMC6269548.
9: Ramani S, Stewart CJ, Laucirica DR, Ajami NJ, Robertson B, Autran CA, Shinge										No shotgun sequencing
D, Rani S, Anandan S, Hu L, Ferreon JC, Kuruvilla KA, Petrosino JF, Venkataram
Prasad BV, Bode L, Kang G, Estes MK. Human milk oligosaccharides, milk microbiome
and infant gut microbiome modulate neonatal rotavirus infection. Nat Commun. 2018
Nov 27;9(1):5010. doi: 10.1038/s41467-018-07476-4. PubMed PMID: 30479342; PubMed
Central PMCID: PMC6258677.
10: Korpela K, Salonen A, VepsÃ¤lÃ¤inen O, Suomalainen M, Kolmeder C, Varjosalo M,										No mother samples collected
Miettinen S, Kukkonen K, Savilahti E, Kuitunen M, de Vos WM. Probiotic
supplementation restores normal microbiota composition and function in
antibiotic-treated and in caesarean-born infants. Microbiome. 2018 Oct
16;6(1):182. doi: 10.1186/s40168-018-0567-4. PubMed PMID: 30326954; PubMed
Central PMCID: PMC6192119.
11: Pärnänen K, Karkman A, Hultman J, Lyra C, Bengtsson-Palme J, Larsson DGJ,									Yes
Rautava S, Isolauri E, Salminen S, Kumar H, Satokari R, Virta M. Maternal gut and
breast milk microbiota affect infant gut antibiotic resistome and mobile genetic
elements. Nat Commun. 2018 Sep 24;9(1):3891. doi: 10.1038/s41467-018-06393-w.
PubMed PMID: 30250208; PubMed Central PMCID: PMC6155145.
12: Milani C, Casey E, Lugli GA, Moore R, Kaczorowska J, Feehily C, Mangifesta M,										Only bacteriophages and no bacteria
Mancabelli L, Duranti S, Turroni F, Bottacini F, Mahony J, Cotter PD, McAuliffe
FM, van Sinderen D, Ventura M. Tracing mother-infant transmission of
bacteriophages by means of a novel analytical tool for shotgun metagenomic
datasets: METAnnotatorX. Microbiome. 2018 Aug 20;6(1):145. doi:
10.1186/s40168-018-0527-z. PubMed PMID: 30126456; PubMed Central PMCID:
PMC6102903.
13: Yassour M, Jason E, Hogstrom LJ, Arthur TD, Tripathi S, Siljander H,									Yes
Selvenius J, Oikarinen S, Hyöty H, Virtanen SM, Ilonen J, Ferretti P, Pasolli E,
Tett A, Asnicar F, Segata N, Vlamakis H, Lander ES, Huttenhower C, Knip M, Xavier
RJ. Strain-Level Analysis of Mother-to-Child Bacterial Transmission during the
First Few Months of Life. Cell Host Microbe. 2018 Jul 11;24(1):146-154.e4. doi:
10.1016/j.chom.2018.06.007. PubMed PMID: 30001517; PubMed Central PMCID:
PMC6091882.
14: Ferretti P, Pasolli E, Tett A, Asnicar F, Gorfer V, Fedi S, Armanini F,									Yes
Truong DT, Manara S, Zolfo M, Beghini F, Bertorelli R, De Sanctis V, Bariletti I,
Canto R, Clementi R, Cologna M, Crifò T, Cusumano G, Gottardi S, Innamorati C,
Masè C, Postai D, Savoi D, Duranti S, Lugli GA, Mancabelli L, Turroni F, Ferrario
C, Milani C, Mangifesta M, Anzalone R, Viappiani A, Yassour M, Vlamakis H, Xavier
R, Collado CM, Koren O, Tateo S, Soffiati M, Pedrotti A, Ventura M, Huttenhower
C, Bork P, Segata N. Mother-to-Infant Microbial Transmission from Different Body
Sites Shapes the Developing Infant Gut Microbiome. Cell Host Microbe. 2018 Jul
11;24(1):133-145.e5. doi: 10.1016/j.chom.2018.06.005. PubMed PMID: 30001516;
PubMed Central PMCID: PMC6716579.
15: Valentine G, Chu DM, Stewart CJ, Aagaard KM. Relationships Between Perinatal										Review
Interventions, Maternal-Infant Microbiomes, and Neonatal Outcomes. Clin
Perinatol. 2018 Jun;45(2):339-355. doi: 10.1016/j.clp.2018.01.008. Epub 2018 Feb
23. Review. PubMed PMID: 29747892.
16: Ravi A, Avershina E, Angell IL, Ludvigsen J, Manohar P, Padmanaban S,										No shotgun sequencing
Nachimuthu R, Snipen L, Rudi K. Comparison of reduced metagenome and 16S rRNA
gene sequencing for determination of genetic diversity and mother-child overlap
of the gut associated microbiota. J Microbiol Methods. 2018 Jun;149:44-52. doi:
10.1016/j.mimet.2018.02.016. Epub 2018 Mar 1. PubMed PMID: 29501688.
17: Quin C, Estaki M, Vollman DM, Barnett JA, Gill SK, Gibson DL. Probiotic										No shotgun sequencing
supplementation and associated infant gut microbiome and health: a cautionary
retrospective clinical comparison. Sci Rep. 2018 May 29;8(1):8283. doi:
10.1038/s41598-018-26423-3. PubMed PMID: 29844409; PubMed Central PMCID:
PMC5974413.
18: McCann A, Ryan FJ, Stockdale SR, Dalmasso M, Blake T, Ryan CA, Stanton C,										Viromes and no mother samples collected
Mills S, Ross PR, Hill C. Viromes of one year old infants reveal the impact of
birth mode on microbiome diversity. PeerJ. 2018 May 7;6:e4694. doi:
10.7717/peerj.4694. eCollection 2018. PubMed PMID: 29761040; PubMed Central
PMCID: PMC5944432.
19: Avershina E, Angell IL, Simpson M, StorrÃ¸ O, Ã˜ien T, Johnsen R, Rudi K. Low										No shotgun sequencing
Maternal Microbiota Sharing across Gut, Breast Milk and Vagina, as Revealed by
16S rRNA Gene and Reduced Metagenomic Sequencing. Genes (Basel). 2018 May 1;9(5).
pii: E231. doi: 10.3390/genes9050231. PubMed PMID: 29724017; PubMed Central
PMCID: PMC5977171.
20: Mason MR, Chambers S, Dabdoub SM, Thikkurissy S, Kumar PS. Characterizing										No gut microbota
oral microbial communities across dentition states and colonization niches.
Microbiome. 2018 Apr 10;6(1):67. doi: 10.1186/s40168-018-0443-2. PubMed PMID:
29631628; PubMed Central PMCID: PMC5891995.
21: Odamaki T, Bottacini F, Kato K, Mitsuyama E, Yoshida K, Horigome A, Xiao JZ,										No paired samples and no shotgun sequencing
van Sinderen D. Genomic diversity and distribution of Bifidobacterium longum
subsp. longum across the human lifespan. Sci Rep. 2018 Jan 8;8(1):85. doi:
10.1038/s41598-017-18391-x. PubMed PMID: 29311585; PubMed Central PMCID:
PMC5758520.
22: Turroni F, Milani C, Duranti S, Ferrario C, Lugli GA, Mancabelli L, van										Review
Sinderen D, Ventura M. Bifidobacteria and the infant gut: an example of
co-evolution and natural selection. Cell Mol Life Sci. 2018 Jan;75(1):103-118.
doi: 10.1007/s00018-017-2672-0. Epub 2017 Oct 5. Review. PubMed PMID: 28983638.
23: Stearns JC, Simioni J, Gunn E, McDonald H, Holloway AC, Thabane L, Mousseau										No shotgun sequencing
A, Schertzer JD, Ratcliffe EM, Rossi L, Surette MG, Morrison KM, Hutton EK.
Intrapartum antibiotics for GBS prophylaxis alter colonization patterns in the
early infant gut microbiome of low risk infants. Sci Rep. 2017 Nov 28;7(1):16527.
doi: 10.1038/s41598-017-16606-9. PubMed PMID: 29184093; PubMed Central PMCID:
PMC5705725.
24: Milani C, Duranti S, Bottacini F, Casey E, Turroni F, Mahony J, Belzer C,										Review
Delgado Palacio S, Arboleya Montes S, Mancabelli L, Lugli GA, Rodriguez JM, Bode
L, de Vos W, Gueimonde M, Margolles A, van Sinderen D, Ventura M. The First
Microbial Colonizers of the Human Gut: Composition, Activities, and Health
Implications of the Infant Gut Microbiota. Microbiol Mol Biol Rev. 2017 Nov
8;81(4). pii: e00036-17. doi: 10.1128/MMBR.00036-17. Print 2017 Dec. Review.
PubMed PMID: 29118049; PubMed Central PMCID: PMC5706746.
25: Alcon-Giner C, Caim S, Mitra S, Ketskemety J, Wegmann U, Wain J, Belteki G,										No shotgun sequencing
Clarke P, Hall LJ. Optimisation of 16S rRNA gut microbiota profiling of extremely
low birth weight infants. BMC Genomics. 2017 Nov 2;18(1):841. doi:
10.1186/s12864-017-4229-x. PubMed PMID: 29096601; PubMed Central PMCID:
PMC5668952.
26: Robinson A, Fiechtner L, Roche B, Ajami NJ, Petrosino JF, Camargo CA Jr,										No mother samples collected and no shotgun sequencing
Taveras EM, Hasegawa K. Association of Maternal Gestational Weight Gain With the
Infant Fecal Microbiota. J Pediatr Gastroenterol Nutr. 2017 Nov;65(5):509-515.
doi: 10.1097/MPG.0000000000001566. PubMed PMID: 28272161; PubMed Central PMCID:
PMC5589469.
27: Brazier L, Elguero E, Koumavor CK, Renaud N, Prugnolle F, Thomas F, Ategbo S,										No shotgun sequencing
Engoba M, Obengui, Leroy EM, Durand P, Renaud F, Becquart P. Evolution in fecal
bacterial/viral composition in infants of two central African countries (Gabon
and Republic of the Congo) during their first month of life. PLoS One. 2017 Oct
2;12(10):e0185569. doi: 10.1371/journal.pone.0185569. eCollection 2017. PubMed
PMID: 28968427; PubMed Central PMCID: PMC5624699.
28: Patel SH, Vaidya YH, Patel RJ, Pandit RJ, Joshi CG, Kunjadiya AP. Culture										No gut microbiota and no shotgun sequencing
independent assessment of human milk microbial community in lactational mastitis.
Sci Rep. 2017 Aug 10;7(1):7804. doi: 10.1038/s41598-017-08451-7. PubMed PMID:
28798374; PubMed Central PMCID: PMC5552812.
29: Drago L, Toscano M, De Grandi R, Grossi E, Padovani EM, Peroni DG. Microbiota										No gut microbiota and no infant samples collected
network and mathematic microbe mutualism in colostrum and mature milk collected
in two different geographic areas: Italy versus Burundi. ISME J. 2017
Apr;11(4):875-884. doi: 10.1038/ismej.2016.183. Epub 2016 Dec 16. PubMed PMID:
27983720; PubMed Central PMCID: PMC5364364.
30: Chu DM, Ma J, Prince AL, Antony KM, Seferovic MD, Aagaard KM. Maturation of									Yes
the infant microbiome community structure and function across multiple body sites
and in relation to mode of delivery. Nat Med. 2017 Mar;23(3):314-326. doi:
10.1038/nm.4272. Epub 2017 Jan 23. PubMed PMID: 28112736; PubMed Central PMCID:
PMC5345907.
31: Asnicar F, Manara S, Zolfo M, Truong DT, Scholz M, Armanini F, Ferretti P,									Yes
Gorfer V, Pedrotti A, Tett A, Segata N. Studying Vertical Microbiome Transmission
from Mothers to Infants by Strain-Level Metagenomic Profiling. mSystems. 2017 Jan
17;2(1). pii: e00164-16. doi: 10.1128/mSystems.00164-16. eCollection 2017
Jan-Feb. PubMed PMID: 28144631; PubMed Central PMCID: PMC5264247.
32: Murphy K, Curley D, O'Callaghan TF, O'Shea CA, Dempsey EM, O'Toole PW, Ross										No shotgun sequencing
RP, Ryan CA, Stanton C. The Composition of Human Milk and Infant Faecal
Microbiota Over the First Three Months of Life: A Pilot Study. Sci Rep. 2017 Jan
17;7:40597. doi: 10.1038/srep40597. PubMed PMID: 28094284; PubMed Central PMCID:
PMC5240090.
33: Gregory KE, Samuel BS, Houghteling P, Shan G, Ausubel FM, Sadreyev RI, Walker										No mother samples collected
WA. Influence of maternal breast milk ingestion on acquisition of the intestinal
microbiome in preterm infants. Microbiome. 2016 Dec 30;4(1):68. doi:
10.1186/s40168-016-0214-x. PubMed PMID: 28034306; PubMed Central PMCID:
PMC5200970.
34: Aagaard K, Stewart CJ, Chu D. Una destinatio, viae diversae: Does exposure to										Not research paper
the vaginal microbiota confer health benefits to the infant, and does lack of
exposure confer disease risk? EMBO Rep. 2016 Dec;17(12):1679-1684. Epub 2016 Nov
24. PubMed PMID: 27884820; PubMed Central PMCID: PMC5283592.
35: Nayfach S, Rodriguez-Mueller B, Garud N, Pollard KS. An integrated										Data from Backhed et al., (2015)
metagenomics pipeline for strain profiling reveals novel patterns of bacterial
transmission and biogeography. Genome Res. 2016 Nov;26(11):1612-1625. Epub 2016
Oct 18. PubMed PMID: 27803195; PubMed Central PMCID: PMC5088602.
36: Brumbaugh DE, Arruda J, Robbins K, Ir D, Santorico SA, Robertson CE, Frank										No shotgun sequencing for mother samples
DN. Mode of Delivery Determines Neonatal Pharyngeal Bacterial Composition and
Early Intestinal Colonization. J Pediatr Gastroenterol Nutr. 2016
Sep;63(3):320-8. doi: 10.1097/MPG.0000000000001124. PubMed PMID: 27035381.
37: Cernada M, BÃ¤uerl C, Serna E, Collado MC, MartÃ­nez GP, Vento M. Sepsis in										No mother samples collected and no shotgun sequencing
preterm infants causes alterations in mucosal gene expression and microbiota
profiles compared to non-septic twins. Sci Rep. 2016 May 16;6:25497. doi:
10.1038/srep25497. PubMed PMID: 27180802; PubMed Central PMCID: PMC4867619.
38: Lemas DJ, Young BE, Baker PR 2nd, Tomczik AC, Soderborg TK, Hernandez TL, de										No mother samples collected
la Houssaye BA, Robertson CE, Rudolph MC, Ir D, Patinkin ZW, Krebs NF, Santorico
SA, Weir T, Barbour LA, Frank DN, Friedman JE. Alterations in human milk leptin
and insulin are associated with early changes in the infant intestinal
microbiome. Am J Clin Nutr. 2016 May;103(5):1291-300. doi:
10.3945/ajcn.115.126375. PubMed PMID: 27140533; PubMed Central PMCID: PMC4841936.
39: Vinturache AE, Gyamfi-Bannerman C, Hwang J, Mysorekar IU, Jacobsson B;										Review
Preterm Birth International Collaborative (PREBIC). Maternal microbiome - A
pathway to preterm birth. Semin Fetal Neonatal Med. 2016 Apr;21(2):94-9. doi:
10.1016/j.siny.2016.02.004. Epub 2016 Feb 28. Review. PubMed PMID: 26936188.
40: Milani C, Mancabelli L, Lugli GA, Duranti S, Turroni F, Ferrario C,										No shotgun sequencing
Mangifesta M, Viappiani A, Ferretti P, Gorfer V, Tett A, Segata N, van Sinderen
D, Ventura M. Exploring Vertical Transmission of Bifidobacteria from Mother to
Child. Appl Environ Microbiol. 2015 Oct;81(20):7078-87. doi:
10.1128/AEM.02037-15. Epub 2015 Jul 31. PubMed PMID: 26231653; PubMed Central
PMCID: PMC4579462.
41: Praveen P, Jordan F, Priami C, Morine MJ. The role of breast-feeding in										Meta-analysis and no mother samples collected
infant immune system: a systems perspective on the intestinal microbiome.
Microbiome. 2015 Sep 24;3:41. doi: 10.1186/s40168-015-0104-7. PubMed PMID:
26399409; PubMed Central PMCID: PMC4581423.
42: Del Chierico F, Vernocchi P, Petrucca A, Paci P, Fuentes S, PraticÃ² G,										No shotgun sequencing
Capuani G, Masotti A, Reddel S, Russo A, Vallone C, Salvatori G, Buffone E,
Signore F, Rigon G, Dotta A, Miccheli A, de Vos WM, Dallapiccola B, Putignani L.
Phylogenetic and Metabolic Tracking of Gut Microbiota during Perinatal
Development. PLoS One. 2015 Sep 2;10(9):e0137347. doi:
10.1371/journal.pone.0137347. eCollection 2015. PubMed PMID: 26332837; PubMed
Central PMCID: PMC4557834.
43: Bäckhed F, Roswall J, Peng Y, Feng Q, Jia H, Kovatcheva-Datchary P, Li Y, Xia									Yes
Y, Xie H, Zhong H, Khan MT, Zhang J, Li J, Xiao L, Al-Aama J, Zhang D, Lee YS,
Kotowska D, Colding C, Tremaroli V, Yin Y, Bergman S, Xu X, Madsen L, Kristiansen
K, Dahlgren J, Wang J. Dynamics and Stabilization of the Human Gut Microbiome
during the First Year of Life. Cell Host Microbe. 2015 May 13;17(5):690-703. doi:
10.1016/j.chom.2015.04.004. Erratum in: Cell Host Microbe. 2015 Jun 10;17(6):852.
Jun, Wang [corrected to Wang, Jun]. Erratum in: Cell Host Microbe. 2015 Jun
10;17(6):852. PubMed PMID: 25974306.
44: Prince AL, Chu DM, Seferovic MD, Antony KM, Ma J, Aagaard KM. The perinatal										Review
microbiome and pregnancy: moving beyond the vaginal microbiome. Cold Spring Harb
Perspect Med. 2015 Mar 16;5(6). pii: a023051. doi: 10.1101/cshperspect.a023051.
Review. PubMed PMID: 25775922; PubMed Central PMCID: PMC4448707.
45: Gomez Arango LF, Barrett HL, Callaway LK, Nitert MD. Probiotics and										Review
pregnancy. Curr Diab Rep. 2015 Jan;15(1):567. doi: 10.1007/s11892-014-0567-0.
Review. PubMed PMID: 25398206.
46: Enomoto T, Sowa M, Nishimori K, Shimazu S, Yoshida A, Yamada K, Furukawa F,										No shotgun sequencing
Nakagawa T, Yanagisawa N, Iwabuchi N, Odamaki T, Abe F, Nakayama J, Xiao JZ.
Effects of bifidobacterial supplementation to pregnant women and infants in the
prevention of allergy development in infants and on fecal microbiota. Allergol
Int. 2014 Dec;63(4):575-85. doi: 10.2332/allergolint.13-OA-0683. Epub 2014 Jul
25. PubMed PMID: 25056226.
47: Putignani L, Del Chierico F, Petrucca A, Vernocchi P, Dallapiccola B. The										Review
human gut microbiota: a dynamic interplay with the host from birth to senescence
settled during childhood. Pediatr Res. 2014 Jul;76(1):2-10. doi:
10.1038/pr.2014.49. Epub 2014 Apr 14. Review. PubMed PMID: 24732106.
48: Ganu RS, Ma J, Aagaard KM. The role of microbial communities in parturition:										Review
is there evidence of association with preterm birth and perinatal morbidity and
mortality? Am J Perinatol. 2013 Sep;30(8):613-24. doi: 10.1055/s-0032-1329693.
Epub 2012 Nov 16. Review. PubMed PMID: 23161352.
49: de Vries LE, VallÃ¨s Y, AgersÃ¸ Y, Vaishampayan PA, GarcÃ­a-Montaner A, Kuehl										No shotgun sequencing
JV, Christensen H, Barlow M, Francino MP. The gut as reservoir of antibiotic
resistance: microbial diversity of tetracycline resistance in mother and infant.
PLoS One. 2011;6(6):e21644. doi: 10.1371/journal.pone.0021644. Epub 2011 Jun 28.
PubMed PMID: 21738748; PubMed Central PMCID: PMC3125294.
50: Vaishampayan PA, Kuehl JV, Froula JL, Morgan JL, Ochman H, Francino MP.										No shotgun sequencing
Comparative metagenomics and population dynamics of the gut microbiota in mother
and infant. Genome Biol Evol. 2010 Jan 6;2:53-66. doi: 10.1093/gbe/evp057. PubMed
PMID: 20333224; PubMed Central PMCID: PMC2839348.

## Sheet: Metadata Summary
Summary for the metadata of 8 included studies
Variables	Number, range, presence or absence							Availabe study
Mother (468 samples from 376 subjects)
Maternal age, years (range)	n=1 (15-20)	n=8 (20-25)	n=30 (25-30)	n=68 (30-35)	n=57 (35-40)	n=25 (40-45)	n=2 (45-50)	Chu et al.; Ferretti et al.; Shao et al.; Wampach et al.
Maternal body mass index before pregnancy	n=43 (19.5-47.1)	24.8 (average)						Chu et al.; Ferretti et al.; Wampach et al.
Maternal antibiotics before delivery	9 (Yes)	197 (No)						Chu et al.; Ferretti et al.; Shao et al.
Maternal intrapartum antibiotics	108 (Yes)	48 (No)						Chu et al.; Ferretti et al.; Parnanen et al.; Shao et al.; Wampach et al.
Infant (1024 samples from 380 infants, including 4 twins)
Sampling1	At birth	1 week	1 month	3 months	6 months	1 year
Number of sample	71	378	210	75	127	157		Asnicar et al.; Backhed et al.; Chu et al.; Ferretti et al.; Parnanen et al.; Shao et al.; Wampach et al.; Yassour et al.
Feeding regimen (exclusive breast feeding, exclusive formula feeding, combined)	32, 4, 6	177, 29, 120	99, 10, 61	52, 1, 22	74, 12, 22	1, 4, 45		Asnicar et al.; Backhed et al.; Chu et al.; Ferretti et al.; Shao et al.; Wampach et al.; Yassour et al.
Postnatal antibiotic intervention in infants (Yes, No)	1, 18	18, 120	8, 46	2, 6	7, 118	23, 86		Backhed et al.; Chu et al.; Ferretti et al.; Parnanen et al.; Shao et al.
Gender (female, male)	26, 29	153, 172	103, 71	41, 34	53, 47	79, 77		Asnicar et al.; Backhed et al.; Chu et al.; Shao et al.; Wampach et al.; Yassour et al.
Mode of delivery (vaginal, Caesarean)	64, 7	263, 115	155, 55	65, 10	110, 17	120, 37		Asnicar et al.; Backhed et al.; Chu et al.; Ferretti et al.; Parnanen et al.; Shao et al.; Wampach et al.; Yassour et al.
Caesarean-section type (Elective, emergency)	3, 1	77, 26	37, 8	2, 0	2, 0	15, 7		Chu et al.; Shao et al.; Wampach et al.
Gestational age (full term2, preterm)	66, 5	372, 6	208, 2	68, 2	127, 0	154, 0		Backhed et al.; Chu et al.; Ferretti et al.; Parnanen et al.; Shao et al.; Wampach et al.; Yassour et al.
Birth weight3 (L, N, H)	4, 33, 3	22, 218, 18	8, 143, 11	0, 63, 7	0, 2, 1	5, 45, 5		Chu et al.; Shao et al.; Wampach et al.; Yassour et al.
Study number	5	4	5	3	4	3		Asnicar et al.; Backhed et al.; Chu et al.; Ferretti et al.; Parnanen et al.; Shao et al.; Wampach et al.; Yassour et al.
1At birth: 0-1 (day of life); 1 week, 2-7; 1 month: 8-30; 3 months: 31-90; 6 months: 91-180; 1 year: 181-480.
2³37weeks
3Low birth weight: < 2,500 g; Normal birth weight: 2,500 – 4,000 g; High birth weight: > 4,000 g

## Sheet: Asnicar et al.
Study	Run	SampleID	PersonID	Type	Category	Maternal age	Maternal body mass index before pregnancy	Maternal antibiotics before delivery	Maternal intrapartum antibiotics	Sampling from papers	Sampling, day	Feeding regimen	Postnatal antibiotic intervention in infants	Gender	Mode of delivery	Caesarean-section type	Gestational age	Birth weight	Country
AsnicarF_2017	SRR4052021	MV_FEI1_t1Q14	1	stool	infant	NA	NA	NA	NA	3mo	90	combined	NA	female	vaginal	NA	NA	NA	ITA_1
AsnicarF_2017	SRR4052043	MV_FEM1_t1Q14	1	stool	mother	NA	NA	NA	NA	3mo	90	NA	NA	female	vaginal	NA	NA	NA	ITA_1
AsnicarF_2017	SRR4052022	MV_FEI2_t1Q14	2	stool	infant	NA	NA	NA	NA	3mo	90	breast	NA	male	vaginal	NA	NA	NA	ITA_1
AsnicarF_2017	SRR4052044	MV_FEM2_t1Q14	2	stool	mother	NA	NA	NA	NA	3mo	90	NA	NA	female	vaginal	NA	NA	NA	ITA_1
AsnicarF_2017	SRR4052033	MV_FEI3_t1Q14	3	stool	infant	NA	NA	NA	NA	3mo	90	combined	NA	male	vaginal	NA	NA	NA	ITA_1
AsnicarF_2017	SRR4052023	MV_FEM3_t1Q14	3	stool	mother	NA	NA	NA	NA	3mo	90	NA	NA	female	vaginal	NA	NA	NA	ITA_1
AsnicarF_2017	SRR4052038	MV_FEI4_t1Q14	4	stool	infant	NA	NA	NA	NA	3mo	90	breast	NA	male	vaginal	NA	NA	NA	ITA_1
AsnicarF_2017	SRR4052039	MV_FEI4_t2Q15	4	stool	infant	NA	NA	NA	NA	10mo	300	combined	NA	male	vaginal	NA	NA	NA	ITA_1
AsnicarF_2017	SRR4052024	MV_FEM4_t1Q14	4	stool	mother	NA	NA	NA	NA	3mo	90	NA	NA	female	vaginal	NA	NA	NA	ITA_1
AsnicarF_2017	SRR4052025	MV_FEM4_t2Q15	4	stool	mother	NA	NA	NA	NA	10mo	300	NA	NA	female	vaginal	NA	NA	NA	ITA_1
AsnicarF_2017	SRR4052040	MV_FEI5_t1Q14	5	stool	infant	NA	NA	NA	NA	3mo	90	breast	NA	male	vaginal	NA	NA	NA	ITA_1
AsnicarF_2017	SRR4052041	MV_FEI5_t2Q14	5	stool	infant	NA	NA	NA	NA	10mo	300	combined	NA	male	vaginal	NA	NA	NA	ITA_1
AsnicarF_2017	SRR4052042	MV_FEI5_t3Q15	5	stool	infant	NA	NA	NA	NA	16mo	480	combined	NA	male	vaginal	NA	NA	NA	ITA_1
AsnicarF_2017	SRR4052026	MV_FEM5_t1Q14	5	stool	mother	NA	NA	NA	NA	3mo	90	NA	NA	female	vaginal	NA	NA	NA	ITA_1
AsnicarF_2017	SRR4052027	MV_FEM5_t2Q14	5	stool	mother	NA	NA	NA	NA	10mo	300	NA	NA	female	vaginal	NA	NA	NA	ITA_1
AsnicarF_2017	SRR4052028	MV_FEM5_t3Q15	5	stool	mother	NA	NA	NA	NA	16mo	480	NA	NA	female	vaginal	NA	NA	NA	ITA_1

## Sheet: Bäckhed et al.
Study	Run	SampleID	PersonID	Type	Category	Maternal age	Maternal body mass index before pregnancy	Maternal antibiotics before delivery	Maternal intrapartum antibiotics	Sampling from papers	Sampling, day	Feeding regimen	Postnatal antibiotic intervention in infants	Gender	Mode of delivery	Caesarean-section type	Gestational age	Birth weight	Country
BackhedF_2015	ERR525759	1_M	1	stool	mother	NA	NA	NA	NA	4	4	NA	NA	female	vaginal	NA	full-term	NA	SWE
BackhedF_2015	ERR525700	1_12M	1	stool	infant	NA	NA	NA	NA	378	378	NA	YES	male	vaginal	NA	full-term	NA	SWE
BackhedF_2015	ERR525721	1_4M	1	stool	infant	NA	NA	NA	NA	114	114	combined	NO	male	vaginal	NA	full-term	NA	SWE
BackhedF_2015	ERR525758	1_B	1	stool	infant	NA	NA	NA	NA	4	4	breast	NO	male	vaginal	NA	full-term	NA	SWE
BackhedF_2015	ERR526075	7_M	7	stool	mother	NA	NA	NA	NA	2	2	NA	NA	female	vaginal	NA	full-term	NA	SWE
BackhedF_2015	ERR526068	7_12M	7	stool	infant	NA	NA	NA	NA	359	359	NA	NO	female	vaginal	NA	full-term	NA	SWE
BackhedF_2015	ERR526069	7_4M	7	stool	infant	NA	NA	NA	NA	115	115	formula	NO	female	vaginal	NA	full-term	NA	SWE
BackhedF_2015	ERR526074	7_B	7	stool	infant	NA	NA	NA	NA	2	2	breast	NO	female	vaginal	NA	full-term	NA	SWE
BackhedF_2015	ERR526087	9_M	9	stool	mother	NA	NA	NA	NA	2	2	NA	NA	female	vaginal	NA	full-term	NA	SWE
BackhedF_2015	ERR526084	9_12M	9	stool	infant	NA	NA	NA	NA	380	380	NA	YES	male	vaginal	NA	full-term	NA	SWE
BackhedF_2015	ERR526085	9_4M	9	stool	infant	NA	NA	NA	NA	129	129	formula	NO	male	vaginal	NA	full-term	NA	SWE
BackhedF_2015	ERR526086	9_B	9	stool	infant	NA	NA	NA	NA	2	2	breast	NO	male	vaginal	NA	full-term	NA	SWE
BackhedF_2015	ERR525699	10_M	10	stool	mother	NA	NA	NA	NA	2	2	NA	NA	female	vaginal	NA	full-term	NA	SWE
BackhedF_2015	ERR525688	10_12M	10	stool	infant	NA	NA	NA	NA	380	380	NA	NO	male	vaginal	NA	full-term	NA	SWE
BackhedF_2015	ERR525693	10_4M	10	stool	infant	NA	NA	NA	NA	110	110	breast	NO	male	vaginal	NA	full-term	NA	SWE
BackhedF_2015	ERR525698	10_B	10	stool	infant	NA	NA	NA	NA	1	1	combined	NO	male	vaginal	NA	full-term	NA	SWE
BackhedF_2015	ERR525708	12_M	12	stool	mother	NA	NA	NA	NA	0	0	NA	NA	female	vaginal	NA	full-term	NA	SWE
BackhedF_2015	ERR525701	12_12M	12	stool	infant	NA	NA	NA	NA	376	376	NA	NO	female	vaginal	NA	full-term	NA	SWE
BackhedF_2015	ERR525702	12_4M	12	stool	infant	NA	NA	NA	NA	111	111	breast	NO	female	vaginal	NA	full-term	NA	SWE
BackhedF_2015	ERR525707	12_B	12	stool	infant	NA	NA	NA	NA	2	2	breast	NO	female	vaginal	NA	full-term	NA	SWE
BackhedF_2015	ERR525753	18_M	18	stool	mother	NA	NA	NA	NA	6	6	NA	NA	female	vaginal	NA	full-term	NA	SWE
BackhedF_2015	ERR525743	18_12M	18	stool	infant	NA	NA	NA	NA	374	374	NA	NO	male	vaginal	NA	full-term	NA	SWE
BackhedF_2015	ERR525750	18_4M	18	stool	infant	NA	NA	NA	NA	122	122	combined	NO	male	vaginal	NA	full-term	NA	SWE
BackhedF_2015	ERR525752	18_B	18	stool	infant	NA	NA	NA	NA	4	4	NA	NO	male	vaginal	NA	full-term	NA	SWE
BackhedF_2015	ERR525815	26_M	26	stool	mother	NA	NA	NA	NA	8	8	NA	NA	female	CS	NA	full-term	NA	SWE
BackhedF_2015	ERR525800	26_12M	26	stool	infant	NA	NA	NA	NA	376	376	NA	NO	male	CS	NA	full-term	NA	SWE
BackhedF_2015	ERR525805	26_4M	26	stool	infant	NA	NA	NA	NA	119	119	breast	NO	male	CS	NA	full-term	NA	SWE
BackhedF_2015	ERR525814	26_B	26	stool	infant	NA	NA	NA	NA	5	5	NA	NO	male	CS	NA	full-term	NA	SWE
BackhedF_2015	ERR525895	38_M	38	stool	mother	NA	NA	NA	NA	2	2	NA	NA	female	vaginal	NA	full-term	NA	SWE
BackhedF_2015	ERR525880	38_12M	38	stool	infant	NA	NA	NA	NA	380	380	NA	YES	female	vaginal	NA	full-term	NA	SWE
BackhedF_2015	ERR525885	38_4M	38	stool	infant	NA	NA	NA	NA	130	130	formula	NO	female	vaginal	NA	full-term	NA	SWE
BackhedF_2015	ERR525894	38_B	38	stool	infant	NA	NA	NA	NA	2	2	NA	NO	female	vaginal	NA	full-term	NA	SWE
BackhedF_2015	ERR525903	39_M	39	stool	mother	NA	NA	NA	NA	7	7	NA	NA	female	vaginal	NA	full-term	NA	SWE
BackhedF_2015	ERR525896	39_12M	39	stool	infant	NA	NA	NA	NA	372	372	NA	NO	male	vaginal	NA	full-term	NA	SWE
BackhedF_2015	ERR525897	39_4M	39	stool	infant	NA	NA	NA	NA	122	122	breast	NO	male	vaginal	NA	full-term	NA	SWE
BackhedF_2015	ERR525902	39_B	39	stool	infant	NA	NA	NA	NA	7	7	breast	NO	male	vaginal	NA	full-term	NA	SWE
BackhedF_2015	ERR525907	42_M	42	stool	mother	NA	NA	NA	NA	0	0	NA	NA	female	vaginal	NA	full-term	NA	SWE
BackhedF_2015	ERR525904	42_12M	42	stool	infant	NA	NA	NA	NA	372	372	NA	YES	male	vaginal	NA	full-term	NA	SWE
BackhedF_2015	ERR525905	42_4M	42	stool	infant	NA	NA	NA	NA	122	122	breast	NO	male	vaginal	NA	full-term	NA	SWE
BackhedF_2015	ERR525906	42_B	42	stool	infant	NA	NA	NA	NA	3	3	breast	NO	male	vaginal	NA	full-term	NA	SWE
BackhedF_2015	ERR525911	45_M	45	stool	mother	NA	NA	NA	NA	2	2	NA	NA	female	vaginal	NA	full-term	NA	SWE
BackhedF_2015	ERR525908	45_12M	45	stool	infant	NA	NA	NA	NA	363	363	NA	NO	male	vaginal	NA	full-term	NA	SWE
BackhedF_2015	ERR525909	45_4M	45	stool	infant	NA	NA	NA	NA	127	127	breast	NO	male	vaginal	NA	full-term	NA	SWE
BackhedF_2015	ERR525910	45_B	45	stool	infant	NA	NA	NA	NA	2	2	breast	NO	male	vaginal	NA	full-term	NA	SWE
BackhedF_2015	ERR525931	51_M	51	stool	mother	NA	NA	NA	NA	0	0	NA	NA	female	vaginal	NA	full-term	NA	SWE
BackhedF_2015	ERR525925	51_12M	51	stool	infant	NA	NA	NA	NA	368	368	NA	NO	female	vaginal	NA	full-term	NA	SWE
BackhedF_2015	ERR525929	51_4M	51	stool	infant	NA	NA	NA	NA	132	132	breast	NO	female	vaginal	NA	full-term	NA	SWE
BackhedF_2015	ERR525930	51_B	51	stool	infant	NA	NA	NA	NA	3	3	NA	NO	female	vaginal	NA	full-term	NA	SWE
BackhedF_2015	ERR525955	53_M	53	stool	mother	NA	NA	NA	NA	5	5	NA	NA	female	vaginal	NA	full-term	NA	SWE
BackhedF_2015	ERR525944	53_12M	53	stool	infant	NA	NA	NA	NA	363	363	NA	YES	male	vaginal	NA	full-term	NA	SWE
BackhedF_2015	ERR525949	53_4M	53	stool	infant	NA	NA	NA	NA	132	132	combined	NO	male	vaginal	NA	full-term	NA	SWE
BackhedF_2015	ERR525954	53_B	53	stool	infant	NA	NA	NA	NA	5	5	breast	NO	male	vaginal	NA	full-term	NA	SWE
BackhedF_2015	ERR526067	70_M	70	stool	mother	NA	NA	NA	NA	0	0	NA	NA	female	vaginal	NA	full-term	NA	SWE
BackhedF_2015	ERR526064	70_12M	70	stool	infant	NA	NA	NA	NA	365	365	NA	YES	male	vaginal	NA	full-term	NA	SWE
BackhedF_2015	ERR526065	70_4M	70	stool	infant	NA	NA	NA	NA	120	120	combined	NO	male	vaginal	NA	full-term	NA	SWE
BackhedF_2015	ERR526066	70_B	70	stool	infant	NA	NA	NA	NA	2	2	breast	NO	male	vaginal	NA	full-term	NA	SWE
BackhedF_2015	ERR526073	78_M	78	stool	mother	NA	NA	NA	NA	4	4	NA	NA	female	vaginal	NA	full-term	NA	SWE
BackhedF_2015	ERR526070	78_12M	78	stool	infant	NA	NA	NA	NA	363	363	NA	YES	male	vaginal	NA	full-term	NA	SWE
BackhedF_2015	ERR526071	78_4M	78	stool	infant	NA	NA	NA	NA	120	120	breast	NO	male	vaginal	NA	full-term	NA	SWE
BackhedF_2015	ERR526072	78_B	78	stool	infant	NA	NA	NA	NA	7	7	breast	NO	male	vaginal	NA	full-term	NA	SWE
BackhedF_2015	ERR526079	82_M	82	stool	mother	NA	NA	NA	NA	6	6	NA	NA	female	vaginal	NA	full-term	NA	SWE
BackhedF_2015	ERR526076	82_12M	82	stool	infant	NA	NA	NA	NA	369	369	NA	NO	female	vaginal	NA	full-term	NA	SWE
BackhedF_2015	ERR526077	82_4M	82	stool	infant	NA	NA	NA	NA	128	128	formula	NO	female	vaginal	NA	full-term	NA	SWE
BackhedF_2015	ERR526078	82_B	82	stool	infant	NA	NA	NA	NA	6	6	combined	NO	female	vaginal	NA	full-term	NA	SWE
BackhedF_2015	ERR526083	87_M	87	stool	mother	NA	NA	NA	NA	5	5	NA	NA	female	vaginal	NA	full-term	NA	SWE
BackhedF_2015	ERR526080	87_12M	87	stool	infant	NA	NA	NA	NA	367	367	NA	NO	female	vaginal	NA	full-term	NA	SWE
BackhedF_2015	ERR526081	87_4M	87	stool	infant	NA	NA	NA	NA	117	117	breast	NO	female	vaginal	NA	full-term	NA	SWE
BackhedF_2015	ERR526082	87_B	87	stool	infant	NA	NA	NA	NA	5	5	NA	NO	female	vaginal	NA	full-term	NA	SWE
BackhedF_2015	ERR525692	103_M	103	stool	mother	NA	NA	NA	NA	4	4	NA	NA	female	CS	NA	full-term	NA	SWE
BackhedF_2015	ERR525689	103_12M	103	stool	infant	NA	NA	NA	NA	369	369	NA	NO	female	CS	NA	full-term	NA	SWE
BackhedF_2015	ERR525690	103_4M	103	stool	infant	NA	NA	NA	NA	125	125	combined	NO	female	CS	NA	full-term	NA	SWE
BackhedF_2015	ERR525691	103_B	103	stool	infant	NA	NA	NA	NA	3	3	breast	NO	female	CS	NA	full-term	NA	SWE
BackhedF_2015	ERR525697	105_M	105	stool	mother	NA	NA	NA	NA	5	5	NA	NA	female	vaginal	NA	full-term	NA	SWE
BackhedF_2015	ERR525694	105_12M	105	stool	infant	NA	NA	NA	NA	354	354	NA	NO	male	vaginal	NA	full-term	NA	SWE
BackhedF_2015	ERR525695	105_4M	105	stool	infant	NA	NA	NA	NA	118	118	breast	NO	male	vaginal	NA	full-term	NA	SWE
BackhedF_2015	ERR525696	105_B	105	stool	infant	NA	NA	NA	NA	5	5	breast	NO	male	vaginal	NA	full-term	NA	SWE
BackhedF_2015	ERR525706	128_M	128	stool	mother	NA	NA	NA	NA	2	2	NA	NA	female	vaginal	NA	full-term	NA	SWE
BackhedF_2015	ERR525703	128_12M	128	stool	infant	NA	NA	NA	NA	366	366	NA	NO	male	vaginal	NA	full-term	NA	SWE
BackhedF_2015	ERR525704	128_4M	128	stool	infant	NA	NA	NA	NA	123	123	breast	NO	male	vaginal	NA	full-term	NA	SWE
BackhedF_2015	ERR525705	128_B	128	stool	infant	NA	NA	NA	NA	1	1	breast	NO	male	vaginal	NA	full-term	NA	SWE
BackhedF_2015	ERR525712	130_M	130	stool	mother	NA	NA	NA	NA	1	1	NA	NA	female	vaginal	NA	full-term	NA	SWE
BackhedF_2015	ERR525709	130_12M	130	stool	infant	NA	NA	NA	NA	365	365	NA	NO	female	vaginal	NA	full-term	NA	SWE
BackhedF_2015	ERR525710	130_4M	130	stool	infant	NA	NA	NA	NA	127	127	NA	NO	female	vaginal	NA	full-term	NA	SWE
BackhedF_2015	ERR525711	130_B	130	stool	infant	NA	NA	NA	NA	1	1	NA	NO	female	vaginal	NA	full-term	NA	SWE
BackhedF_2015	ERR525716	133_M	133	stool	mother	NA	NA	NA	NA	11	11	NA	NA	female	vaginal	NA	full-term	NA	SWE
BackhedF_2015	ERR525713	133_12M	133	stool	infant	NA	NA	NA	NA	369	369	NA	NO	male	vaginal	NA	full-term	NA	SWE
BackhedF_2015	ERR525714	133_4M	133	stool	infant	NA	NA	NA	NA	124	124	breast	NO	male	vaginal	NA	full-term	NA	SWE
BackhedF_2015	ERR525715	133_B	133	stool	infant	NA	NA	NA	NA	11	11	breast	NO	male	vaginal	NA	full-term	NA	SWE
BackhedF_2015	ERR525720	137_M	137	stool	mother	NA	NA	NA	NA	2	2	NA	NA	female	vaginal	NA	full-term	NA	SWE
BackhedF_2015	ERR525717	137_12M	137	stool	infant	NA	NA	NA	NA	366	366	NA	NO	male	vaginal	NA	full-term	NA	SWE
BackhedF_2015	ERR525718	137_4M	137	stool	infant	NA	NA	NA	NA	134	134	breast	NO	male	vaginal	NA	full-term	NA	SWE
BackhedF_2015	ERR525719	137_B	137	stool	infant	NA	NA	NA	NA	1	1	breast	NO	male	vaginal	NA	full-term	NA	SWE
BackhedF_2015	ERR525725	150_M	150	stool	mother	NA	NA	NA	NA	2	2	NA	NA	female	vaginal	NA	full-term	NA	SWE
BackhedF_2015	ERR525722	150_12M	150	stool	infant	NA	NA	NA	NA	364	364	NA	NO	female	vaginal	NA	full-term	NA	SWE
BackhedF_2015	ERR525723	150_4M	150	stool	infant	NA	NA	NA	NA	121	121	breast	YES	female	vaginal	NA	full-term	NA	SWE
BackhedF_2015	ERR525724	150_B	150	stool	infant	NA	NA	NA	NA	1	1	combined	NO	female	vaginal	NA	full-term	NA	SWE
BackhedF_2015	ERR525729	157_M	157	stool	mother	NA	NA	NA	NA	0	0	NA	NA	female	vaginal	NA	full-term	NA	SWE
BackhedF_2015	ERR525726	157_12M	157	stool	infant	NA	NA	NA	NA	365	365	NA	NO	female	vaginal	NA	full-term	NA	SWE
BackhedF_2015	ERR525727	157_4M	157	stool	infant	NA	NA	NA	NA	128	128	breast	NO	female	vaginal	NA	full-term	NA	SWE
BackhedF_2015	ERR525728	157_B	157	stool	infant	NA	NA	NA	NA	0	0	formula	NO	female	vaginal	NA	full-term	NA	SWE
BackhedF_2015	ERR525733	172_M	172	stool	mother	NA	NA	NA	NA	1	1	NA	NA	female	vaginal	NA	full-term	NA	SWE
BackhedF_2015	ERR525730	172_12M	172	stool	infant	NA	NA	NA	NA	364	364	NA	NO	male	vaginal	NA	full-term	NA	SWE
BackhedF_2015	ERR525731	172_4M	172	stool	infant	NA	NA	NA	NA	123	123	breast	YES	male	vaginal	NA	full-term	NA	SWE
BackhedF_2015	ERR525732	172_B	172	stool	infant	NA	NA	NA	NA	3	3	breast	NO	male	vaginal	NA	full-term	NA	SWE
BackhedF_2015	ERR525737	179_M	179	stool	mother	NA	NA	NA	NA	4	4	NA	NA	female	vaginal	NA	full-term	NA	SWE
BackhedF_2015	ERR525734	179_12M	179	stool	infant	NA	NA	NA	NA	361	361	NA	NO	female	vaginal	NA	full-term	NA	SWE
BackhedF_2015	ERR525735	179_4M	179	stool	infant	NA	NA	NA	NA	121	121	combined	NO	female	vaginal	NA	full-term	NA	SWE
BackhedF_2015	ERR525736	179_B	179	stool	infant	NA	NA	NA	NA	8	8	combined	NO	female	vaginal	NA	full-term	NA	SWE
BackhedF_2015	ERR525741	180_M	180	stool	mother	NA	NA	NA	NA	6	6	NA	NA	female	vaginal	NA	full-term	NA	SWE
BackhedF_2015	ERR525738	180_12M	180	stool	infant	NA	NA	NA	NA	362	362	NA	NO	female	vaginal	NA	full-term	NA	SWE
BackhedF_2015	ERR525739	180_4M	180	stool	infant	NA	NA	NA	NA	124	124	breast	NO	female	vaginal	NA	full-term	NA	SWE
BackhedF_2015	ERR525740	180_B	180	stool	infant	NA	NA	NA	NA	7	7	breast	NO	female	vaginal	NA	full-term	NA	SWE
BackhedF_2015	ERR525746	181_M	181	stool	mother	NA	NA	NA	NA	3	3	NA	NA	female	vaginal	NA	full-term	NA	SWE
BackhedF_2015	ERR525742	181_12M	181	stool	infant	NA	NA	NA	NA	357	357	NA	NO	female	vaginal	NA	full-term	NA	SWE
BackhedF_2015	ERR525744	181_4M	181	stool	infant	NA	NA	NA	NA	119	119	breast	NO	female	vaginal	NA	full-term	NA	SWE
BackhedF_2015	ERR525745	181_B	181	stool	infant	NA	NA	NA	NA	3	3	breast	NO	female	vaginal	NA	full-term	NA	SWE
BackhedF_2015	ERR525751	184_M	184	stool	mother	NA	NA	NA	NA	0	0	NA	NA	female	vaginal	NA	full-term	NA	SWE
BackhedF_2015	ERR525747	184_12M	184	stool	infant	NA	NA	NA	NA	360	360	NA	NO	female	vaginal	NA	full-term	NA	SWE
BackhedF_2015	ERR525748	184_4M	184	stool	infant	NA	NA	NA	NA	125	125	breast	NO	female	vaginal	NA	full-term	NA	SWE
BackhedF_2015	ERR525749	184_B	184	stool	infant	NA	NA	NA	NA	3	3	breast	NO	female	vaginal	NA	full-term	NA	SWE
BackhedF_2015	ERR525757	195_M	195	stool	mother	NA	NA	NA	NA	0	0	NA	NA	female	vaginal	NA	full-term	NA	SWE
BackhedF_2015	ERR525754	195_12M	195	stool	infant	NA	NA	NA	NA	396	396	NA	NO	male	vaginal	NA	full-term	NA	SWE
BackhedF_2015	ERR525755	195_4M	195	stool	infant	NA	NA	NA	NA	114	114	combined	NO	male	vaginal	NA	full-term	NA	SWE
BackhedF_2015	ERR525756	195_B	195	stool	infant	NA	NA	NA	NA	2	2	breast	NO	male	vaginal	NA	full-term	NA	SWE
BackhedF_2015	ERR525763	201_M	201	stool	mother	NA	NA	NA	NA	8	8	NA	NA	female	vaginal	NA	full-term	NA	SWE
BackhedF_2015	ERR525760	201_12M	201	stool	infant	NA	NA	NA	NA	381	381	NA	NO	female	vaginal	NA	full-term	NA	SWE
BackhedF_2015	ERR525761	201_4M	201	stool	infant	NA	NA	NA	NA	NA	NA	breast	NO	female	vaginal	NA	full-term	NA	SWE
BackhedF_2015	ERR525762	201_B	201	stool	infant	NA	NA	NA	NA	8	8	breast	NO	female	vaginal	NA	full-term	NA	SWE
BackhedF_2015	ERR525767	203_M	203	stool	mother	NA	NA	NA	NA	0	0	NA	NA	female	vaginal	NA	full-term	NA	SWE
BackhedF_2015	ERR525764	203_12M	203	stool	infant	NA	NA	NA	NA	357	357	NA	YES	female	vaginal	NA	full-term	NA	SWE
BackhedF_2015	ERR525765	203_4M	203	stool	infant	NA	NA	NA	NA	112	112	combined	NO	female	vaginal	NA	full-term	NA	SWE
BackhedF_2015	ERR525766	203_B	203	stool	infant	NA	NA	NA	NA	3	3	combined	NO	female	vaginal	NA	full-term	NA	SWE
BackhedF_2015	ERR525771	224_M	224	stool	mother	NA	NA	NA	NA	8	8	NA	NA	female	vaginal	NA	full-term	NA	SWE
BackhedF_2015	ERR525768	224_12M	224	stool	infant	NA	NA	NA	NA	377	377	NA	NO	male	vaginal	NA	full-term	NA	SWE
BackhedF_2015	ERR525769	224_4M	224	stool	infant	NA	NA	NA	NA	124	124	combined	NO	male	vaginal	NA	full-term	NA	SWE
BackhedF_2015	ERR525770	224_B	224	stool	infant	NA	NA	NA	NA	8	8	breast	NO	male	vaginal	NA	full-term	NA	SWE
BackhedF_2015	ERR525775	229_M	229	stool	mother	NA	NA	NA	NA	NA	NA	NA	NA	female	vaginal	NA	full-term	NA	SWE
BackhedF_2015	ERR525772	229_12M	229	stool	infant	NA	NA	NA	NA	371	371	NA	NO	male	vaginal	NA	full-term	NA	SWE
BackhedF_2015	ERR525773	229_4M	229	stool	infant	NA	NA	NA	NA	125	125	breast	NO	male	vaginal	NA	full-term	NA	SWE
BackhedF_2015	ERR525774	229_B	229	stool	infant	NA	NA	NA	NA	NA	NA	breast	NO	male	vaginal	NA	full-term	NA	SWE
BackhedF_2015	ERR525779	238_M	238	stool	mother	NA	NA	NA	NA	6	6	NA	NA	female	vaginal	NA	full-term	NA	SWE
BackhedF_2015	ERR525776	238_12M	238	stool	infant	NA	NA	NA	NA	365	365	NA	YES	male	vaginal	NA	full-term	NA	SWE
BackhedF_2015	ERR525777	238_4M	238	stool	infant	NA	NA	NA	NA	123	123	breast	NO	male	vaginal	NA	full-term	NA	SWE
BackhedF_2015	ERR525778	238_B	238	stool	infant	NA	NA	NA	NA	5	5	combined	NO	male	vaginal	NA	full-term	NA	SWE
BackhedF_2015	ERR525783	240_M	240	stool	mother	NA	NA	NA	NA	0	0	NA	NA	female	vaginal	NA	full-term	NA	SWE
BackhedF_2015	ERR525780	240_12M	240	stool	infant	NA	NA	NA	NA	358	358	NA	NO	female	vaginal	NA	full-term	NA	SWE
BackhedF_2015	ERR525781	240_4M	240	stool	infant	NA	NA	NA	NA	122	122	breast	NO	female	vaginal	NA	full-term	NA	SWE
BackhedF_2015	ERR525782	240_B	240	stool	infant	NA	NA	NA	NA	1	1	breast	NO	female	vaginal	NA	full-term	NA	SWE
BackhedF_2015	ERR525787	241_M	241	stool	mother	NA	NA	NA	NA	0	0	NA	NA	female	vaginal	NA	full-term	NA	SWE
BackhedF_2015	ERR525784	241_12M	241	stool	infant	NA	NA	NA	NA	358	358	NA	NO	female	vaginal	NA	full-term	NA	SWE
BackhedF_2015	ERR525785	241_4M	241	stool	infant	NA	NA	NA	NA	130	130	combined	NO	female	vaginal	NA	full-term	NA	SWE
BackhedF_2015	ERR525786	241_B	241	stool	infant	NA	NA	NA	NA	3	3	NA	NO	female	vaginal	NA	full-term	NA	SWE
BackhedF_2015	ERR525791	244_M	244	stool	mother	NA	NA	NA	NA	0	0	NA	NA	female	vaginal	NA	full-term	NA	SWE
BackhedF_2015	ERR525788	244_12M	244	stool	infant	NA	NA	NA	NA	362	362	NA	YES	male	vaginal	NA	full-term	NA	SWE
BackhedF_2015	ERR525789	244_4M	244	stool	infant	NA	NA	NA	NA	128	128	formula	NO	male	vaginal	NA	full-term	NA	SWE
BackhedF_2015	ERR525790	244_B	244	stool	infant	NA	NA	NA	NA	2	2	breast	NO	male	vaginal	NA	full-term	NA	SWE
BackhedF_2015	ERR525795	256_M	256	stool	mother	NA	NA	NA	NA	0	0	NA	NA	female	vaginal	NA	full-term	NA	SWE
BackhedF_2015	ERR525792	256_12M	256	stool	infant	NA	NA	NA	NA	385	385	NA	NO	male	vaginal	NA	full-term	NA	SWE
BackhedF_2015	ERR525793	256_4M	256	stool	infant	NA	NA	NA	NA	118	118	breast	NO	male	vaginal	NA	full-term	NA	SWE
BackhedF_2015	ERR525794	256_B	256	stool	infant	NA	NA	NA	NA	3	3	breast	NO	male	vaginal	NA	full-term	NA	SWE
BackhedF_2015	ERR525799	258_M	258	stool	mother	NA	NA	NA	NA	1	1	NA	NA	female	vaginal	NA	full-term	NA	SWE
BackhedF_2015	ERR525796	258_12M	258	stool	infant	NA	NA	NA	NA	363	363	NA	NO	male	vaginal	NA	full-term	NA	SWE
BackhedF_2015	ERR525797	258_4M	258	stool	infant	NA	NA	NA	NA	115	115	breast	NO	male	vaginal	NA	full-term	NA	SWE
BackhedF_2015	ERR525798	258_B	258	stool	infant	NA	NA	NA	NA	1	1	breast	NO	male	vaginal	NA	full-term	NA	SWE
BackhedF_2015	ERR525804	263_M	263	stool	mother	NA	NA	NA	NA	7	7	NA	NA	female	vaginal	NA	full-term	NA	SWE
BackhedF_2015	ERR525801	263_12M	263	stool	infant	NA	NA	NA	NA	367	367	NA	NO	male	vaginal	NA	full-term	NA	SWE
BackhedF_2015	ERR525802	263_4M	263	stool	infant	NA	NA	NA	NA	128	128	breast	NO	male	vaginal	NA	full-term	NA	SWE
BackhedF_2015	ERR525803	263_B	263	stool	infant	NA	NA	NA	NA	9	9	breast	NO	male	vaginal	NA	full-term	NA	SWE
BackhedF_2015	ERR525809	265_M	265	stool	mother	NA	NA	NA	NA	12	12	NA	NA	female	vaginal	NA	full-term	NA	SWE
BackhedF_2015	ERR525806	265_12M	265	stool	infant	NA	NA	NA	NA	372	372	NA	NO	female	vaginal	NA	full-term	NA	SWE
BackhedF_2015	ERR525807	265_4M	265	stool	infant	NA	NA	NA	NA	124	124	breast	NO	female	vaginal	NA	full-term	NA	SWE
BackhedF_2015	ERR525808	265_B	265	stool	infant	NA	NA	NA	NA	11	11	breast	NO	female	vaginal	NA	full-term	NA	SWE
BackhedF_2015	ERR525813	268_M	268	stool	mother	NA	NA	NA	NA	3	3	NA	NA	female	vaginal	NA	full-term	NA	SWE
BackhedF_2015	ERR525810	268_12M	268	stool	infant	NA	NA	NA	NA	371	371	NA	NO	male	vaginal	NA	full-term	NA	SWE
BackhedF_2015	ERR525811	268_4M	268	stool	infant	NA	NA	NA	NA	119	119	breast	NO	male	vaginal	NA	full-term	NA	SWE
BackhedF_2015	ERR525812	268_B	268	stool	infant	NA	NA	NA	NA	3	3	breast	NO	male	vaginal	NA	full-term	NA	SWE
BackhedF_2015	ERR525819	272_M	272	stool	mother	NA	NA	NA	NA	0	0	NA	NA	female	vaginal	NA	full-term	NA	SWE
BackhedF_2015	ERR525816	272_12M	272	stool	infant	NA	NA	NA	NA	375	375	NA	YES	female	vaginal	NA	full-term	NA	SWE
BackhedF_2015	ERR525817	272_4M	272	stool	infant	NA	NA	NA	NA	120	120	breast	NO	female	vaginal	NA	full-term	NA	SWE
BackhedF_2015	ERR525818	272_B	272	stool	infant	NA	NA	NA	NA	2	2	NA	NO	female	vaginal	NA	full-term	NA	SWE
BackhedF_2015	ERR525823	274_M	274	stool	mother	NA	NA	NA	NA	0	0	NA	NA	female	vaginal	NA	full-term	NA	SWE
BackhedF_2015	ERR525820	274_12M	274	stool	infant	NA	NA	NA	NA	367	367	NA	YES	female	vaginal	NA	full-term	NA	SWE
BackhedF_2015	ERR525821	274_4M	274	stool	infant	NA	NA	NA	NA	120	120	NA	NO	female	vaginal	NA	full-term	NA	SWE
BackhedF_2015	ERR525822	274_B	274	stool	infant	NA	NA	NA	NA	0	0	breast	NO	female	vaginal	NA	full-term	NA	SWE
BackhedF_2015	ERR525827	275_M	275	stool	mother	NA	NA	NA	NA	2	2	NA	NA	female	vaginal	NA	full-term	NA	SWE
BackhedF_2015	ERR525824	275_12M	275	stool	infant	NA	NA	NA	NA	367	367	NA	NO	male	vaginal	NA	full-term	NA	SWE
BackhedF_2015	ERR525825	275_4M	275	stool	infant	NA	NA	NA	NA	119	119	breast	NO	male	vaginal	NA	full-term	NA	SWE
BackhedF_2015	ERR525826	275_B	275	stool	infant	NA	NA	NA	NA	1	1	breast	NO	male	vaginal	NA	full-term	NA	SWE
BackhedF_2015	ERR525831	276_M	276	stool	mother	NA	NA	NA	NA	4	4	NA	NA	female	vaginal	NA	full-term	NA	SWE
BackhedF_2015	ERR525828	276_12M	276	stool	infant	NA	NA	NA	NA	373	373	NA	NO	male	vaginal	NA	full-term	NA	SWE
BackhedF_2015	ERR525829	276_4M	276	stool	infant	NA	NA	NA	NA	128	128	breast	NO	male	vaginal	NA	full-term	NA	SWE
BackhedF_2015	ERR525830	276_B	276	stool	infant	NA	NA	NA	NA	4	4	breast	NO	male	vaginal	NA	full-term	NA	SWE
BackhedF_2015	ERR525835	281_M	281	stool	mother	NA	NA	NA	NA	7	7	NA	NA	female	vaginal	NA	full-term	NA	SWE
BackhedF_2015	ERR525832	281_12M	281	stool	infant	NA	NA	NA	NA	366	366	NA	YES	female	vaginal	NA	full-term	NA	SWE
BackhedF_2015	ERR525833	281_4M	281	stool	infant	NA	NA	NA	NA	117	117	breast	NO	female	vaginal	NA	full-term	NA	SWE
BackhedF_2015	ERR525834	281_B	281	stool	infant	NA	NA	NA	NA	7	7	combined	NO	female	vaginal	NA	full-term	NA	SWE
BackhedF_2015	ERR525839	282_M	282	stool	mother	NA	NA	NA	NA	0	0	NA	NA	female	vaginal	NA	full-term	NA	SWE
BackhedF_2015	ERR525836	282_12M	282	stool	infant	NA	NA	NA	NA	364	364	NA	NO	female	vaginal	NA	full-term	NA	SWE
BackhedF_2015	ERR525837	282_4M	282	stool	infant	NA	NA	NA	NA	122	122	breast	NO	female	vaginal	NA	full-term	NA	SWE
BackhedF_2015	ERR525838	282_B	282	stool	infant	NA	NA	NA	NA	2	2	breast	NO	female	vaginal	NA	full-term	NA	SWE
BackhedF_2015	ERR525847	332_M	332	stool	mother	NA	NA	NA	NA	12	12	NA	NA	female	vaginal	NA	full-term	NA	SWE
BackhedF_2015	ERR525844	332_12M	332	stool	infant	NA	NA	NA	NA	409	409	NA	NO	female	vaginal	NA	full-term	NA	SWE
BackhedF_2015	ERR525845	332_4M	332	stool	infant	NA	NA	NA	NA	125	125	breast	NO	female	vaginal	NA	full-term	NA	SWE
BackhedF_2015	ERR525846	332_B	332	stool	infant	NA	NA	NA	NA	12	12	breast	NO	female	vaginal	NA	full-term	NA	SWE
BackhedF_2015	ERR525851	335_M	335	stool	mother	NA	NA	NA	NA	0	0	NA	NA	female	vaginal	NA	full-term	NA	SWE
BackhedF_2015	ERR525848	335_12M	335	stool	infant	NA	NA	NA	NA	385	385	NA	YES	female	vaginal	NA	full-term	NA	SWE
BackhedF_2015	ERR525849	335_4M	335	stool	infant	NA	NA	NA	NA	122	122	breast	NO	female	vaginal	NA	full-term	NA	SWE
BackhedF_2015	ERR525850	335_B	335	stool	infant	NA	NA	NA	NA	2	2	combined	NO	female	vaginal	NA	full-term	NA	SWE
BackhedF_2015	ERR525855	338_M	338	stool	mother	NA	NA	NA	NA	0	0	NA	NA	female	vaginal	NA	full-term	NA	SWE
BackhedF_2015	ERR525852	338_12M	338	stool	infant	NA	NA	NA	NA	364	364	NA	NO	female	vaginal	NA	full-term	NA	SWE
BackhedF_2015	ERR525853	338_4M	338	stool	infant	NA	NA	NA	NA	126	126	breast	NO	female	vaginal	NA	full-term	NA	SWE
BackhedF_2015	ERR525854	338_B	338	stool	infant	NA	NA	NA	NA	2	2	breast	NO	female	vaginal	NA	full-term	NA	SWE
BackhedF_2015	ERR525859	341_M	341	stool	mother	NA	NA	NA	NA	3	3	NA	NA	female	vaginal	NA	full-term	NA	SWE
BackhedF_2015	ERR525856	341_12M	341	stool	infant	NA	NA	NA	NA	364	364	NA	NO	male	vaginal	NA	full-term	NA	SWE
BackhedF_2015	ERR525857	341_4M	341	stool	infant	NA	NA	NA	NA	122	122	breast	NO	male	vaginal	NA	full-term	NA	SWE
BackhedF_2015	ERR525858	341_B	341	stool	infant	NA	NA	NA	NA	4	4	breast	NO	male	vaginal	NA	full-term	NA	SWE
BackhedF_2015	ERR525863	343_M	343	stool	mother	NA	NA	NA	NA	10	10	NA	NA	female	vaginal	NA	full-term	NA	SWE
BackhedF_2015	ERR525860	343_12M	343	stool	infant	NA	NA	NA	NA	364	364	NA	NO	female	vaginal	NA	full-term	NA	SWE
BackhedF_2015	ERR525861	343_4M	343	stool	infant	NA	NA	NA	NA	122	122	breast	NO	female	vaginal	NA	full-term	NA	SWE
BackhedF_2015	ERR525862	343_B	343	stool	infant	NA	NA	NA	NA	9	9	combined	NO	female	vaginal	NA	full-term	NA	SWE
BackhedF_2015	ERR525867	345_M	345	stool	mother	NA	NA	NA	NA	0	0	NA	NA	female	vaginal	NA	full-term	NA	SWE
BackhedF_2015	ERR525864	345_12M	345	stool	infant	NA	NA	NA	NA	359	359	NA	NO	female	vaginal	NA	full-term	NA	SWE
BackhedF_2015	ERR525865	345_4M	345	stool	infant	NA	NA	NA	NA	121	121	formula	NO	female	vaginal	NA	full-term	NA	SWE
BackhedF_2015	ERR525866	345_B	345	stool	infant	NA	NA	NA	NA	2	2	combined	NO	female	vaginal	NA	full-term	NA	SWE
BackhedF_2015	ERR525871	350_M	350	stool	mother	NA	NA	NA	NA	0	0	NA	NA	female	vaginal	NA	full-term	NA	SWE
BackhedF_2015	ERR525868	350_12M	350	stool	infant	NA	NA	NA	NA	366	366	NA	YES	male	vaginal	NA	full-term	NA	SWE
BackhedF_2015	ERR525869	350_4M	350	stool	infant	NA	NA	NA	NA	121	121	breast	NO	male	vaginal	NA	full-term	NA	SWE
BackhedF_2015	ERR525870	350_B	350	stool	infant	NA	NA	NA	NA	1	1	breast	NO	male	vaginal	NA	full-term	NA	SWE
BackhedF_2015	ERR525875	367_M	367	stool	mother	NA	NA	NA	NA	2	2	NA	NA	female	vaginal	NA	full-term	NA	SWE
BackhedF_2015	ERR525872	367_12M	367	stool	infant	NA	NA	NA	NA	376	376	NA	NO	female	vaginal	NA	full-term	NA	SWE
BackhedF_2015	ERR525873	367_4M	367	stool	infant	NA	NA	NA	NA	121	121	breast	NO	female	vaginal	NA	full-term	NA	SWE
BackhedF_2015	ERR525874	367_B	367	stool	infant	NA	NA	NA	NA	2	2	NA	NO	female	vaginal	NA	full-term	NA	SWE
BackhedF_2015	ERR525879	377_M	377	stool	mother	NA	NA	NA	NA	4	4	NA	NA	female	vaginal	NA	full-term	NA	SWE
BackhedF_2015	ERR525876	377_12M	377	stool	infant	NA	NA	NA	NA	372	372	NA	NO	female	vaginal	NA	full-term	NA	SWE
BackhedF_2015	ERR525877	377_4M	377	stool	infant	NA	NA	NA	NA	123	123	breast	NO	female	vaginal	NA	full-term	NA	SWE
BackhedF_2015	ERR525878	377_B	377	stool	infant	NA	NA	NA	NA	3	3	breast	NO	female	vaginal	NA	full-term	NA	SWE
BackhedF_2015	ERR525884	383_M	383	stool	mother	NA	NA	NA	NA	0	0	NA	NA	female	vaginal	NA	full-term	NA	SWE
BackhedF_2015	ERR525881	383_12M	383	stool	infant	NA	NA	NA	NA	368	368	NA	YES	female	vaginal	NA	full-term	NA	SWE
BackhedF_2015	ERR525882	383_4M	383	stool	infant	NA	NA	NA	NA	119	119	breast	NO	female	vaginal	NA	full-term	NA	SWE
BackhedF_2015	ERR525883	383_B	383	stool	infant	NA	NA	NA	NA	2	2	NA	NO	female	vaginal	NA	full-term	NA	SWE
BackhedF_2015	ERR525889	385_M	385	stool	mother	NA	NA	NA	NA	3	3	NA	NA	female	vaginal	NA	full-term	NA	SWE
BackhedF_2015	ERR525886	385_12M	385	stool	infant	NA	NA	NA	NA	366	366	NA	NO	female	vaginal	NA	full-term	NA	SWE
BackhedF_2015	ERR525887	385_4M	385	stool	infant	NA	NA	NA	NA	110	110	breast	NO	female	vaginal	NA	full-term	NA	SWE
BackhedF_2015	ERR525888	385_B	385	stool	infant	NA	NA	NA	NA	3	3	breast	NO	female	vaginal	NA	full-term	NA	SWE
BackhedF_2015	ERR525893	387_M	387	stool	mother	NA	NA	NA	NA	0	0	NA	NA	female	vaginal	NA	full-term	NA	SWE
BackhedF_2015	ERR525890	387_12M	387	stool	infant	NA	NA	NA	NA	364	364	NA	NO	female	vaginal	NA	full-term	NA	SWE
BackhedF_2015	ERR525891	387_4M	387	stool	infant	NA	NA	NA	NA	121	121	combined	NO	female	vaginal	NA	full-term	NA	SWE
BackhedF_2015	ERR525892	387_B	387	stool	infant	NA	NA	NA	NA	2	2	breast	NO	female	vaginal	NA	full-term	NA	SWE
BackhedF_2015	ERR525901	397_M	397	stool	mother	NA	NA	NA	NA	10	10	NA	NA	female	vaginal	NA	full-term	NA	SWE
BackhedF_2015	ERR525898	397_12M	397	stool	infant	NA	NA	NA	NA	370	370	NA	NO	female	vaginal	NA	full-term	NA	SWE
BackhedF_2015	ERR525899	397_4M	397	stool	infant	NA	NA	NA	NA	118	118	breast	YES	female	vaginal	NA	full-term	NA	SWE
BackhedF_2015	ERR525900	397_B	397	stool	infant	NA	NA	NA	NA	10	10	breast	NO	female	vaginal	NA	full-term	NA	SWE
BackhedF_2015	ERR525915	503_M	503	stool	mother	NA	NA	NA	NA	3	3	NA	NA	female	vaginal	NA	full-term	NA	SWE
BackhedF_2015	ERR525912	503_12M	503	stool	infant	NA	NA	NA	NA	371	371	NA	NO	male	vaginal	NA	full-term	NA	SWE
BackhedF_2015	ERR525913	503_4M	503	stool	infant	NA	NA	NA	NA	124	124	formula	NO	male	vaginal	NA	full-term	NA	SWE
BackhedF_2015	ERR525914	503_B	503	stool	infant	NA	NA	NA	NA	3	3	combined	NO	male	vaginal	NA	full-term	NA	SWE
BackhedF_2015	ERR525919	504_M	504	stool	mother	NA	NA	NA	NA	4	4	NA	NA	female	CS	NA	full-term	NA	SWE
BackhedF_2015	ERR525916	504_12M	504	stool	infant	NA	NA	NA	NA	361	361	NA	NO	male	CS	NA	full-term	NA	SWE
BackhedF_2015	ERR525917	504_4M	504	stool	infant	NA	NA	NA	NA	124	124	formula	NO	male	CS	NA	full-term	NA	SWE
BackhedF_2015	ERR525918	504_B	504	stool	infant	NA	NA	NA	NA	4	4	combined	NO	male	CS	NA	full-term	NA	SWE
BackhedF_2015	ERR525923	507_M	507	stool	mother	NA	NA	NA	NA	9	9	NA	NA	female	CS	NA	full-term	NA	SWE
BackhedF_2015	ERR525920	507_12M	507	stool	infant	NA	NA	NA	NA	365	365	NA	YES	male	CS	NA	full-term	NA	SWE
BackhedF_2015	ERR525921	507_4M	507	stool	infant	NA	NA	NA	NA	115	115	combined	NO	male	CS	NA	full-term	NA	SWE
BackhedF_2015	ERR525922	507_B	507	stool	infant	NA	NA	NA	NA	8	8	breast	NO	male	CS	NA	full-term	NA	SWE
BackhedF_2015	ERR525928	511_M	511	stool	mother	NA	NA	NA	NA	0	0	NA	NA	female	vaginal	NA	full-term	NA	SWE
BackhedF_2015	ERR525924	511_12M	511	stool	infant	NA	NA	NA	NA	358	358	NA	NO	female	vaginal	NA	full-term	NA	SWE
BackhedF_2015	ERR525926	511_4M	511	stool	infant	NA	NA	NA	NA	114	114	combined	NO	female	vaginal	NA	full-term	NA	SWE
BackhedF_2015	ERR525927	511_B	511	stool	infant	NA	NA	NA	NA	4	4	breast	NO	female	vaginal	NA	full-term	NA	SWE
BackhedF_2015	ERR525935	521_M	521	stool	mother	NA	NA	NA	NA	2	2	NA	NA	female	vaginal	NA	full-term	NA	SWE
BackhedF_2015	ERR525932	521_12M	521	stool	infant	NA	NA	NA	NA	361	361	NA	NO	female	vaginal	NA	full-term	NA	SWE
BackhedF_2015	ERR525933	521_4M	521	stool	infant	NA	NA	NA	NA	123	123	breast	NO	female	vaginal	NA	full-term	NA	SWE
BackhedF_2015	ERR525934	521_B	521	stool	infant	NA	NA	NA	NA	1	1	combined	NO	female	vaginal	NA	full-term	NA	SWE
BackhedF_2015	ERR525939	526_M	526	stool	mother	NA	NA	NA	NA	1	1	NA	NA	female	CS	NA	full-term	NA	SWE
BackhedF_2015	ERR525936	526_12M	526	stool	infant	NA	NA	NA	NA	360	360	NA	NO	female	CS	NA	full-term	NA	SWE
BackhedF_2015	ERR525937	526_4M	526	stool	infant	NA	NA	NA	NA	123	123	breast	NO	female	CS	NA	full-term	NA	SWE
BackhedF_2015	ERR525938	526_B	526	stool	infant	NA	NA	NA	NA	6	6	NA	NO	female	CS	NA	full-term	NA	SWE
BackhedF_2015	ERR525943	527_M	527	stool	mother	NA	NA	NA	NA	1	1	NA	NA	female	vaginal	NA	full-term	NA	SWE
BackhedF_2015	ERR525940	527_12M	527	stool	infant	NA	NA	NA	NA	360	360	NA	NO	female	vaginal	NA	full-term	NA	SWE
BackhedF_2015	ERR525941	527_4M	527	stool	infant	NA	NA	NA	NA	123	123	breast	NO	female	vaginal	NA	full-term	NA	SWE
BackhedF_2015	ERR525942	527_B	527	stool	infant	NA	NA	NA	NA	0	0	breast	NO	female	vaginal	NA	full-term	NA	SWE
BackhedF_2015	ERR525948	532_M	532	stool	mother	NA	NA	NA	NA	5	5	NA	NA	female	CS	NA	full-term	NA	SWE
BackhedF_2015	ERR525945	532_12M	532	stool	infant	NA	NA	NA	NA	364	364	NA	YES	male	CS	NA	full-term	NA	SWE
BackhedF_2015	ERR525946	532_4M	532	stool	infant	NA	NA	NA	NA	120	120	formula	NO	male	CS	NA	full-term	NA	SWE
BackhedF_2015	ERR525947	532_B	532	stool	infant	NA	NA	NA	NA	5	5	combined	NO	male	CS	NA	full-term	NA	SWE
BackhedF_2015	ERR525953	536_M	536	stool	mother	NA	NA	NA	NA	2	2	NA	NA	female	vaginal	NA	full-term	NA	SWE
BackhedF_2015	ERR525950	536_12M	536	stool	infant	NA	NA	NA	NA	365	365	NA	NO	male	vaginal	NA	full-term	NA	SWE
BackhedF_2015	ERR525951	536_4M	536	stool	infant	NA	NA	NA	NA	122	122	breast	NO	male	vaginal	NA	full-term	NA	SWE
BackhedF_2015	ERR525952	536_B	536	stool	infant	NA	NA	NA	NA	2	2	breast	NO	male	vaginal	NA	full-term	NA	SWE
BackhedF_2015	ERR525959	544_M	544	stool	mother	NA	NA	NA	NA	20	20	NA	NA	female	CS	NA	full-term	NA	SWE
BackhedF_2015	ERR525956	544_12M	544	stool	infant	NA	NA	NA	NA	364	364	NA	NO	female	CS	NA	full-term	NA	SWE
BackhedF_2015	ERR525957	544_4M	544	stool	infant	NA	NA	NA	NA	114	114	breast	NO	female	CS	NA	full-term	NA	SWE
BackhedF_2015	ERR525958	544_B	544	stool	infant	NA	NA	NA	NA	NA	NA	breast	NO	female	CS	NA	full-term	NA	SWE
BackhedF_2015	ERR525963	546_M	546	stool	mother	NA	NA	NA	NA	3	3	NA	NA	female	CS	NA	full-term	NA	SWE
BackhedF_2015	ERR525960	546_12M	546	stool	infant	NA	NA	NA	NA	358	358	NA	YES	male	CS	NA	full-term	NA	SWE
BackhedF_2015	ERR525961	546_4M	546	stool	infant	NA	NA	NA	NA	121	121	formula	NO	male	CS	NA	full-term	NA	SWE
BackhedF_2015	ERR525962	546_B	546	stool	infant	NA	NA	NA	NA	3	3	combined	NO	male	CS	NA	full-term	NA	SWE
BackhedF_2015	ERR525967	549_M	549	stool	mother	NA	NA	NA	NA	0	0	NA	NA	female	vaginal	NA	full-term	NA	SWE
BackhedF_2015	ERR525964	549_12M	549	stool	infant	NA	NA	NA	NA	359	359	NA	NO	female	vaginal	NA	full-term	NA	SWE
BackhedF_2015	ERR525965	549_4M	549	stool	infant	NA	NA	NA	NA	127	127	breast	NO	female	vaginal	NA	full-term	NA	SWE
BackhedF_2015	ERR525966	549_B	549	stool	infant	NA	NA	NA	NA	2	2	breast	NO	female	vaginal	NA	full-term	NA	SWE
BackhedF_2015	ERR525971	560_M	560	stool	mother	NA	NA	NA	NA	4	4	NA	NA	female	CS	NA	full-term	NA	SWE
BackhedF_2015	ERR525968	560_12M	560	stool	infant	NA	NA	NA	NA	360	360	NA	NO	female	CS	NA	full-term	NA	SWE
BackhedF_2015	ERR525969	560_4M	560	stool	infant	NA	NA	NA	NA	131	131	breast	NO	female	CS	NA	full-term	NA	SWE
BackhedF_2015	ERR525970	560_B	560	stool	infant	NA	NA	NA	NA	4	4	combined	NO	female	CS	NA	full-term	NA	SWE
BackhedF_2015	ERR525975	565_M	565	stool	mother	NA	NA	NA	NA	0	0	NA	NA	female	vaginal	NA	full-term	NA	SWE
BackhedF_2015	ERR525972	565_12M	565	stool	infant	NA	NA	NA	NA	367	367	NA	NO	male	vaginal	NA	full-term	NA	SWE
BackhedF_2015	ERR525973	565_4M	565	stool	infant	NA	NA	NA	NA	127	127	breast	NO	male	vaginal	NA	full-term	NA	SWE
BackhedF_2015	ERR525974	565_B	565	stool	infant	NA	NA	NA	NA	3	3	breast	NO	male	vaginal	NA	full-term	NA	SWE
BackhedF_2015	ERR525983	567_M	567	stool	mother	NA	NA	NA	NA	0	0	NA	NA	female	vaginal	NA	full-term	NA	SWE
BackhedF_2015	ERR525980	567_12M	567	stool	infant	NA	NA	NA	NA	367	367	NA	NO	female	vaginal	NA	full-term	NA	SWE
BackhedF_2015	ERR525981	567_4M	567	stool	infant	NA	NA	NA	NA	121	121	breast	NO	female	vaginal	NA	full-term	NA	SWE
BackhedF_2015	ERR525982	567_B	567	stool	infant	NA	NA	NA	NA	1	1	combined	NO	female	vaginal	NA	full-term	NA	SWE
BackhedF_2015	ERR525987	570_M	570	stool	mother	NA	NA	NA	NA	3	3	NA	NA	female	vaginal	NA	full-term	NA	SWE
BackhedF_2015	ERR525984	570_12M	570	stool	infant	NA	NA	NA	NA	371	371	NA	NO	female	vaginal	NA	full-term	NA	SWE
BackhedF_2015	ERR525985	570_4M	570	stool	infant	NA	NA	NA	NA	118	118	combined	NO	female	vaginal	NA	full-term	NA	SWE
BackhedF_2015	ERR525986	570_B	570	stool	infant	NA	NA	NA	NA	2	2	breast	NO	female	vaginal	NA	full-term	NA	SWE
BackhedF_2015	ERR525991	572_M	572	stool	mother	NA	NA	NA	NA	6	6	NA	NA	female	vaginal	NA	full-term	NA	SWE
BackhedF_2015	ERR525988	572_12M	572	stool	infant	NA	NA	NA	NA	364	364	NA	NO	female	vaginal	NA	full-term	NA	SWE
BackhedF_2015	ERR525989	572_4M	572	stool	infant	NA	NA	NA	NA	116	116	breast	NO	female	vaginal	NA	full-term	NA	SWE
BackhedF_2015	ERR525990	572_B	572	stool	infant	NA	NA	NA	NA	5	5	breast	NO	female	vaginal	NA	full-term	NA	SWE
BackhedF_2015	ERR525995	577_M	577	stool	mother	NA	NA	NA	NA	8	8	NA	NA	female	CS	NA	full-term	NA	SWE
BackhedF_2015	ERR525992	577_12M	577	stool	infant	NA	NA	NA	NA	369	369	NA	NO	female	CS	NA	full-term	NA	SWE
BackhedF_2015	ERR525993	577_4M	577	stool	infant	NA	NA	NA	NA	120	120	combined	YES	female	CS	NA	full-term	NA	SWE
BackhedF_2015	ERR525994	577_B	577	stool	infant	NA	NA	NA	NA	7	7	combined	NO	female	CS	NA	full-term	NA	SWE
BackhedF_2015	ERR525999	582_M	582	stool	mother	NA	NA	NA	NA	3	3	NA	NA	female	vaginal	NA	full-term	NA	SWE
BackhedF_2015	ERR525996	582_12M	582	stool	infant	NA	NA	NA	NA	369	369	NA	NO	female	vaginal	NA	full-term	NA	SWE
BackhedF_2015	ERR525997	582_4M	582	stool	infant	NA	NA	NA	NA	125	125	breast	NO	female	vaginal	NA	full-term	NA	SWE
BackhedF_2015	ERR525998	582_B	582	stool	infant	NA	NA	NA	NA	2	2	combined	NO	female	vaginal	NA	full-term	NA	SWE
BackhedF_2015	ERR526003	585_M	585	stool	mother	NA	NA	NA	NA	5	5	NA	NA	female	CS	NA	full-term	NA	SWE
BackhedF_2015	ERR526000	585_12M	585	stool	infant	NA	NA	NA	NA	367	367	NA	NO	male	CS	NA	full-term	NA	SWE
BackhedF_2015	ERR526001	585_4M	585	stool	infant	NA	NA	NA	NA	126	126	breast	NO	male	CS	NA	full-term	NA	SWE
BackhedF_2015	ERR526002	585_B	585	stool	infant	NA	NA	NA	NA	6	6	breast	NO	male	CS	NA	full-term	NA	SWE
BackhedF_2015	ERR526007	587_M	587	stool	mother	NA	NA	NA	NA	2	2	NA	NA	female	vaginal	NA	full-term	NA	SWE
BackhedF_2015	ERR526004	587_12M	587	stool	infant	NA	NA	NA	NA	366	366	NA	NO	male	vaginal	NA	full-term	NA	SWE
BackhedF_2015	ERR526005	587_4M	587	stool	infant	NA	NA	NA	NA	125	125	breast	NO	male	vaginal	NA	full-term	NA	SWE
BackhedF_2015	ERR526006	587_B	587	stool	infant	NA	NA	NA	NA	3	3	breast	NO	male	vaginal	NA	full-term	NA	SWE
BackhedF_2015	ERR526011	589_M	589	stool	mother	NA	NA	NA	NA	11	11	NA	NA	female	vaginal	NA	full-term	NA	SWE
BackhedF_2015	ERR526008	589_12M	589	stool	infant	NA	NA	NA	NA	371	371	NA	NO	male	vaginal	NA	full-term	NA	SWE
BackhedF_2015	ERR526009	589_4M	589	stool	infant	NA	NA	NA	NA	119	119	breast	NO	male	vaginal	NA	full-term	NA	SWE
BackhedF_2015	ERR526010	589_B	589	stool	infant	NA	NA	NA	NA	6	6	breast	NO	male	vaginal	NA	full-term	NA	SWE
BackhedF_2015	ERR526015	590_M	590	stool	mother	NA	NA	NA	NA	4	4	NA	NA	female	vaginal	NA	full-term	NA	SWE
BackhedF_2015	ERR526012	590_12M	590	stool	infant	NA	NA	NA	NA	355	355	NA	NO	female	vaginal	NA	full-term	NA	SWE
BackhedF_2015	ERR526013	590_4M	590	stool	infant	NA	NA	NA	NA	123	123	breast	NO	female	vaginal	NA	full-term	NA	SWE
BackhedF_2015	ERR526014	590_B	590	stool	infant	NA	NA	NA	NA	4	4	combined	NO	female	vaginal	NA	full-term	NA	SWE
BackhedF_2015	ERR526019	591_M	591	stool	mother	NA	NA	NA	NA	2	2	NA	NA	female	vaginal	NA	full-term	NA	SWE
BackhedF_2015	ERR526016	591_12M	591	stool	infant	NA	NA	NA	NA	364	364	NA	NO	male	vaginal	NA	full-term	NA	SWE
BackhedF_2015	ERR526017	591_4M	591	stool	infant	NA	NA	NA	NA	119	119	breast	NO	male	vaginal	NA	full-term	NA	SWE
BackhedF_2015	ERR526018	591_B	591	stool	infant	NA	NA	NA	NA	9	9	breast	NO	male	vaginal	NA	full-term	NA	SWE
BackhedF_2015	ERR526023	598_M	598	stool	mother	NA	NA	NA	NA	2	2	NA	NA	female	CS	NA	full-term	NA	SWE
BackhedF_2015	ERR526020	598_12M	598	stool	infant	NA	NA	NA	NA	359	359	NA	YES	female	CS	NA	full-term	NA	SWE
BackhedF_2015	ERR526021	598_4M	598	stool	infant	NA	NA	NA	NA	124	124	combined	NO	female	CS	NA	full-term	NA	SWE
BackhedF_2015	ERR526022	598_B	598	stool	infant	NA	NA	NA	NA	2	2	NA	NO	female	CS	NA	full-term	NA	SWE
BackhedF_2015	ERR526027	599_M	599	stool	mother	NA	NA	NA	NA	3	3	NA	NA	female	vaginal	NA	full-term	NA	SWE
BackhedF_2015	ERR526024	599_12M	599	stool	infant	NA	NA	NA	NA	369	369	NA	NO	male	vaginal	NA	full-term	NA	SWE
BackhedF_2015	ERR526025	599_4M	599	stool	infant	NA	NA	NA	NA	150	150	breast	NO	male	vaginal	NA	full-term	NA	SWE
BackhedF_2015	ERR526026	599_B	599	stool	infant	NA	NA	NA	NA	3	3	breast	NO	male	vaginal	NA	full-term	NA	SWE
BackhedF_2015	ERR526031	608_M	608	stool	mother	NA	NA	NA	NA	8	8	NA	NA	female	CS	NA	full-term	NA	SWE
BackhedF_2015	ERR526028	608_12M	608	stool	infant	NA	NA	NA	NA	374	374	NA	NO	female	CS	NA	full-term	NA	SWE
BackhedF_2015	ERR526029	608_4M	608	stool	infant	NA	NA	NA	NA	127	127	breast	NO	female	CS	NA	full-term	NA	SWE
BackhedF_2015	ERR526030	608_B	608	stool	infant	NA	NA	NA	NA	8	8	breast	NO	female	CS	NA	full-term	NA	SWE
BackhedF_2015	ERR526035	615_M	615	stool	mother	NA	NA	NA	NA	3	3	NA	NA	female	CS	NA	full-term	NA	SWE
BackhedF_2015	ERR526032	615_12M	615	stool	infant	NA	NA	NA	NA	372	372	NA	NO	female	CS	NA	full-term	NA	SWE
BackhedF_2015	ERR526033	615_4M	615	stool	infant	NA	NA	NA	NA	133	133	breast	NO	female	CS	NA	full-term	NA	SWE
BackhedF_2015	ERR526034	615_B	615	stool	infant	NA	NA	NA	NA	4	4	breast	NO	female	CS	NA	full-term	NA	SWE
BackhedF_2015	ERR526039	622_M	622	stool	mother	NA	NA	NA	NA	3	3	NA	NA	female	vaginal	NA	full-term	NA	SWE
BackhedF_2015	ERR526036	622_12M	622	stool	infant	NA	NA	NA	NA	351	351	NA	YES	female	vaginal	NA	full-term	NA	SWE
BackhedF_2015	ERR526037	622_4M	622	stool	infant	NA	NA	NA	NA	120	120	combined	NO	female	vaginal	NA	full-term	NA	SWE
BackhedF_2015	ERR526038	622_B	622	stool	infant	NA	NA	NA	NA	1	1	breast	NO	female	vaginal	NA	full-term	NA	SWE
BackhedF_2015	ERR526043	624_M	624	stool	mother	NA	NA	NA	NA	0	0	NA	NA	female	vaginal	NA	full-term	NA	SWE
BackhedF_2015	ERR526040	624_12M	624	stool	infant	NA	NA	NA	NA	352	352	NA	NO	female	vaginal	NA	full-term	NA	SWE
BackhedF_2015	ERR526041	624_4M	624	stool	infant	NA	NA	NA	NA	115	115	breast	NO	female	vaginal	NA	full-term	NA	SWE
BackhedF_2015	ERR526042	624_B	624	stool	infant	NA	NA	NA	NA	NA	NA	breast	NO	female	vaginal	NA	full-term	NA	SWE
BackhedF_2015	ERR526047	626_M	626	stool	mother	NA	NA	NA	NA	2	2	NA	NA	female	vaginal	NA	full-term	NA	SWE
BackhedF_2015	ERR526044	626_12M	626	stool	infant	NA	NA	NA	NA	372	372	NA	NO	female	vaginal	NA	full-term	NA	SWE
BackhedF_2015	ERR526045	626_4M	626	stool	infant	NA	NA	NA	NA	121	121	combined	NO	female	vaginal	NA	full-term	NA	SWE
BackhedF_2015	ERR526046	626_B	626	stool	infant	NA	NA	NA	NA	2	2	breast	NO	female	vaginal	NA	full-term	NA	SWE
BackhedF_2015	ERR526051	633_M	633	stool	mother	NA	NA	NA	NA	0	0	NA	NA	female	vaginal	NA	full-term	NA	SWE
BackhedF_2015	ERR526048	633_12M	633	stool	infant	NA	NA	NA	NA	398	398	NA	NO	male	vaginal	NA	full-term	NA	SWE
BackhedF_2015	ERR526049	633_4M	633	stool	infant	NA	NA	NA	NA	120	120	breast	NO	male	vaginal	NA	full-term	NA	SWE
BackhedF_2015	ERR526050	633_B	633	stool	infant	NA	NA	NA	NA	NA	NA	breast	NO	male	vaginal	NA	full-term	NA	SWE
BackhedF_2015	ERR526055	635_M	635	stool	mother	NA	NA	NA	NA	0	0	NA	NA	female	vaginal	NA	full-term	NA	SWE
BackhedF_2015	ERR526052	635_12M	635	stool	infant	NA	NA	NA	NA	353	353	NA	YES	male	vaginal	NA	full-term	NA	SWE
BackhedF_2015	ERR526053	635_4M	635	stool	infant	NA	NA	NA	NA	116	116	formula	NO	male	vaginal	NA	full-term	NA	SWE
BackhedF_2015	ERR526054	635_B	635	stool	infant	NA	NA	NA	NA	2	2	breast	NO	male	vaginal	NA	full-term	NA	SWE
BackhedF_2015	ERR526059	637_M	637	stool	mother	NA	NA	NA	NA	3	3	NA	NA	female	vaginal	NA	full-term	NA	SWE
BackhedF_2015	ERR526056	637_12M	637	stool	infant	NA	NA	NA	NA	378	378	NA	NO	male	vaginal	NA	full-term	NA	SWE
BackhedF_2015	ERR526057	637_4M	637	stool	infant	NA	NA	NA	NA	131	131	breast	NO	male	vaginal	NA	full-term	NA	SWE
BackhedF_2015	ERR526058	637_B	637	stool	infant	NA	NA	NA	NA	3	3	breast	NO	male	vaginal	NA	full-term	NA	SWE
BackhedF_2015	ERR526063	640_M	640	stool	mother	NA	NA	NA	NA	4	4	NA	NA	female	CS	NA	full-term	NA	SWE
BackhedF_2015	ERR526060	640_12M	640	stool	infant	NA	NA	NA	NA	371	371	NA	YES	female	CS	NA	full-term	NA	SWE
BackhedF_2015	ERR526061	640_4M	640	stool	infant	NA	NA	NA	NA	119	119	combined	YES	female	CS	NA	full-term	NA	SWE
BackhedF_2015	ERR526062	640_B	640	stool	infant	NA	NA	NA	NA	4	4	combined	NO	female	CS	NA	full-term	NA	SWE

## Sheet: Chu et al.
Study	Run	SampleID	PersonID	Type	Category	Maternal age	Maternal body mass index before pregnancy	Maternal antibiotics before delivery	Maternal intrapartum antibiotics	Sampling from papers	Sampling, day	Feeding regimen	Postnatal antibiotic intervention in infants	Gender	Mode of delivery	Caesarean-section type	Gestational age	Birth weight	Country
ChuDM_2017	SRR8942350	NCS-005-Stool-maternal_microbiome	5	stool	mother	25-30	22.6188	NO	NO	6wks	42	breast	NA	female	vaginal	NA	full-term	NA	US
ChuDM_2017	SRR8942349	NCS-005-Meconium_microbiome	5	stool	infant	25-30	22.6188	NO	NO	birth	0	breast	NO	female	vaginal	NA	full-term	2440	US
ChuDM_2017	SRR8942352	NCS-006-Stool-maternal3_microbiome	6	stool	mother	35-40	30.2284	NO	YES	6wks	42	combined	NA	female	CS	Elective_CS	full-term	NA	US
ChuDM_2017	SRR8942351	NCS-006-Stool-infant_microbiome	6	stool	infant	35-40	30.2284	NO	YES	6wks	42	combined	NO	female	CS	Elective_CS	full-term	4344	US
ChuDM_2017	SRR8942362	NCS-012-Stool-maternal1_microbiome	12	stool	mother	25-30	25.3861	YES	NO	birth	0	breast	NA	female	vaginal	NA	full-term	NA	US
ChuDM_2017	SRR8942363	NCS-012-Stool-maternal3_microbiome	12	stool	mother	25-30	25.3861	YES	NO	6wks	42	breast	NA	female	vaginal	NA	full-term	NA	US
ChuDM_2017	SRR8942360	NCS-012-Stool-infant_microbiome	12	stool	infant	25-30	25.3861	YES	NO	6wks	42	breast	NO	female	vaginal	NA	full-term	2885	US
ChuDM_2017	SRR8942374	NCS-020-Stool-maternal1_microbiome	20	stool	mother	30-35	32.9188	YES	NO	birth	0	breast	NA	female	vaginal	NA	full-term	NA	US
ChuDM_2017	SRR8942375	NCS-020-Stool-maternal3_microbiome	20	stool	mother	30-35	32.9188	YES	NO	6wks	42	breast	NA	female	vaginal	NA	full-term	NA	US
ChuDM_2017	SRR8942372	NCS-020-Meconium_microbiome	20	stool	infant	30-35	32.9188	YES	NO	birth	0	breast	NO	female	vaginal	NA	full-term	3550	US
ChuDM_2017	SRR8942373	NCS-020-Stool-infant_microbiome	20	stool	infant	30-35	32.9188	YES	NO	6wks	42	breast	NO	female	vaginal	NA	full-term	3550	US
ChuDM_2017	SRR8942378	NCS-022-Stool-maternal1_microbiome	22	stool	mother	25-30	29.6872	NO	NO	birth	0	breast	NA	female	vaginal	NA	preterm	NA	US
ChuDM_2017	SRR8942379	NCS-022-Stool-maternal3_microbiome	22	stool	mother	25-30	29.6872	NO	NO	6wks	42	breast	NA	female	vaginal	NA	preterm	NA	US
ChuDM_2017	SRR8942377	NCS-022-Stool-infant_microbiome	22	stool	infant	25-30	29.6872	NO	NO	6wks	42	breast	NO	male	vaginal	NA	preterm	2535	US
ChuDM_2017	SRR8942409	NCS-049-Stool-maternal3_microbiome	49	stool	mother	15-20	20.8502	YES	NO	6wks	42	combined	NA	female	vaginal	NA	preterm	NA	US
ChuDM_2017	SRR8942408	NCS-049-Meconium1_microbiome	49	stool	infant	15-20	20.8502	YES	NO	birth	0	combined	NO	male	vaginal	NA	preterm	2130	US
ChuDM_2017	SRR8942412	NCS-051-Stool-maternal1_microbiome	51	stool	mother	20-25	28.212	NO	NO	birth	0	combined	NA	female	vaginal	NA	full-term	NA	US
ChuDM_2017	SRR8942411	NCS-051-Stool-infant_microbiome	51	stool	infant	20-25	28.212	NO	NO	6wks	42	combined	YES	male	vaginal	NA	full-term	2900	US
ChuDM_2017	SRR8942419	NCS-064-Stool-maternal1_microbiome	64	stool	mother	25-30	32.7789	NO	NO	birth	0	combined	NA	female	vaginal	NA	full-term	NA	US
ChuDM_2017	SRR8942420	NCS-064-Stool-maternal3_microbiome	64	stool	mother	25-30	32.7789	NO	NO	6wks	42	combined	NA	female	vaginal	NA	full-term	NA	US
ChuDM_2017	SRR8942418	NCS-064-Stool-infant_microbiome	64	stool	infant	25-30	32.7789	NO	NO	6wks	42	combined	NO	male	vaginal	NA	full-term	2600	US
ChuDM_2017	SRR8942425	NCS-072-Stool-maternal1_microbiome	72	stool	mother	25-30	29.2917	NO	YES	birth	0	formula	NA	female	vaginal	NA	full-term	NA	US
ChuDM_2017	SRR8942426	NCS-072-Stool-maternal3_microbiome	72	stool	mother	25-30	29.2917	NO	YES	6wks	42	formula	NA	female	vaginal	NA	full-term	NA	US
ChuDM_2017	SRR8942423	NCS-072-Meconium1_microbiome	72	stool	infant	25-30	29.2917	NO	YES	birth	0	formula	YES	female	vaginal	NA	full-term	3325	US
ChuDM_2017	SRR8942424	NCS-072-Stool-infant_microbiome	72	stool	infant	25-30	29.2917	NO	YES	6wks	42	formula	YES	female	vaginal	NA	full-term	3325	US
ChuDM_2017	SRR8942432	NCS-077-Stool-maternal1_microbiome	77	stool	mother	25-30	27.3389	YES	YES	birth	0	combined	NA	female	CS	Elective_CS	full-term	NA	US
ChuDM_2017	SRR8942431	NCS-077-Stool-infant_microbiome	77	stool	infant	25-30	27.3389	YES	YES	6wks	42	combined	NO	male	CS	Elective_CS	full-term	3651	US

## Sheet: Ferretti et al.
Study	Run	SampleID	PersonID	Type	Category	Maternal age	Maternal body mass index before pregnancy	Maternal antibiotics before delivery	Maternal intrapartum antibiotics	Sampling from papers	Sampling, day	Feeding regimen	Postnatal antibiotic intervention in infants	Gender	Mode of delivery	Caesarean-section type	Gestational age	Birth weight	Country
FerrettiP_2018	SRR5274085	CA_C10002MS2016FE_t0M15	10002	stool	mother	NA	22.8	NO	YES	Birth	0	NA	NA	female	vaginal	NA	full-term	NA	ITA_2
FerrettiP_2018	SRR5274084	CA_C10002IS2023FE_t2M15	10002	stool	infant	NA	22.8	NO	YES	3 days	3	breast	YES	NA	vaginal	NA	full-term	NA	ITA_2
FerrettiP_2018	SRR5274082	CA_C10002IS2026FE_t3M15	10002	stool	infant	NA	22.8	NO	YES	7 days	7	NA	NA	NA	vaginal	NA	full-term	NA	ITA_2
FerrettiP_2018	SRR5274081	CA_C10002IS2028FE_t4M15	10002	stool	infant	NA	22.8	NO	YES	1 month	30	breast	NA	NA	vaginal	NA	full-term	NA	ITA_2
FerrettiP_2018	SRR5274079	CA_C10003MS2030FE_t0M15	10003	stool	mother	NA	24	NO	NO	Birth	0	NA	NA	female	vaginal	NA	full-term	NA	ITA_2
FerrettiP_2018	SRR5274077	CA_C10003IS2040FE_t3M15	10003	stool	infant	NA	24	NO	NO	7 days	7	NA	NA	NA	vaginal	NA	full-term	NA	ITA_2
FerrettiP_2018	SRR5274076	CA_C10003IS2042FE_t4M15	10003	stool	infant	NA	24	NO	NO	1 month	30	breast	NA	NA	vaginal	NA	full-term	NA	ITA_2
FerrettiP_2018	SRR5274073	CA_C10005MS2062FE_t0M15	10005	stool	mother	25-30	26.4	NO	NO	Birth	0	NA	NA	female	vaginal	NA	full-term	NA	ITA_2
FerrettiP_2018	SRR5274072	CA_C10005IS2066FE_t1M15	10005	stool	infant	25-30	26.4	NO	NO	1 day	1	breast	NA	NA	vaginal	NA	full-term	NA	ITA_2
FerrettiP_2018	SRR5274070	CA_C10005IS2069FE_t2M15	10005	stool	infant	25-30	26.4	NO	NO	3 days	3	breast	NO	NA	vaginal	NA	full-term	NA	ITA_2
FerrettiP_2018	SRR5274069	CA_C10005IS2077FE_t4M15	10005	stool	infant	25-30	26.4	NO	NO	1 month	30	breast	NO	NA	vaginal	NA	full-term	NA	ITA_2
FerrettiP_2018	SRR5274068	CA_C10005IS2077FE_t5M15	10005	stool	infant	25-30	26.4	NO	NO	4 months	120	breast	NO	NA	vaginal	NA	full-term	NA	ITA_2
FerrettiP_2018	SRR5274058	CA_C10007MS2098FE_t0M15	10007	stool	mother	30-35	22.9	NO	NO	Birth	0	NA	NA	female	vaginal	NA	full-term	NA	ITA_2
FerrettiP_2018	SRR5274054	CA_C10007IS2102FE_t1M15	10007	stool	infant	30-35	22.9	NO	NO	1 day	1	breast	NA	NA	vaginal	NA	full-term	NA	ITA_2
FerrettiP_2018	SRR5274053	CA_C10007IS2105FE_t2M15	10007	stool	infant	30-35	22.9	NO	NO	3 days	3	breast	NO	NA	vaginal	NA	full-term	NA	ITA_2
FerrettiP_2018	SRR5274051	CA_C10007IS2110FE_t3M15	10007	stool	infant	30-35	22.9	NO	NO	7 days	7	NA	NA	NA	vaginal	NA	full-term	NA	ITA_2
FerrettiP_2018	SRR5274050	CA_C10007IS2114FE_t4M15	10007	stool	infant	30-35	22.9	NO	NO	1 month	30	breast	NO	NA	vaginal	NA	full-term	NA	ITA_2
FerrettiP_2018	SRR5274049	CA_C10007IS2113FE_t5M16	10007	stool	infant	30-35	22.9	NO	NO	4 months	120	breast	YES	NA	vaginal	NA	full-term	NA	ITA_2
FerrettiP_2018	SRR5274032	CA_C10009MS2134FE_t0M15	10009	stool	mother	35-40	22.9	NO	NO	Birth	0	NA	NA	female	vaginal	NA	full-term	NA	ITA_2
FerrettiP_2018	SRR5274040	CA_C10009IS2138FE_t1M15	10009	stool	infant	35-40	22.9	NO	NO	1 day	1	breast	NA	NA	vaginal	NA	full-term	NA	ITA_2
FerrettiP_2018	SRR5274038	CA_C10009IS2141FE_t2M15	10009	stool	infant	35-40	22.9	NO	NO	3 days	3	breast	NO	NA	vaginal	NA	full-term	NA	ITA_2
FerrettiP_2018	SRR5274035	CA_C10009IS2145FE_t3M16	10009	stool	infant	35-40	22.9	NO	NO	7 days	7	NA	NA	NA	vaginal	NA	full-term	NA	ITA_2
FerrettiP_2018	SRR5274036	CA_C10009IS2149FE_t4M15	10009	stool	infant	35-40	22.9	NO	NO	1 month	30	breast	NO	NA	vaginal	NA	full-term	NA	ITA_2
FerrettiP_2018	SRR5274034	CA_C10009IS2149FE_t5M16	10009	stool	infant	35-40	22.9	NO	NO	4 months	120	breast	NO	NA	vaginal	NA	full-term	NA	ITA_2
FerrettiP_2018	SRR5274023	CA_C10015MS2242FE_t0M15	10015	stool	mother	25-30	22.9	NO	NO	Birth	0	NA	NA	female	vaginal	NA	full-term	NA	ITA_2
FerrettiP_2018	SRR5274028	CA_C10015IS2246FE_t1M15	10015	stool	infant	25-30	22.9	NO	NO	1 day	1	breast	NA	NA	vaginal	NA	full-term	NA	ITA_2
FerrettiP_2018	SRR5274026	CA_C10015IS2249FE_t2M15	10015	stool	infant	25-30	22.9	NO	NO	3 days	3	breast	NO	NA	vaginal	NA	full-term	NA	ITA_2
FerrettiP_2018	SRR5274029	CA_C10015IS2235FE_t3M15	10015	stool	infant	25-30	22.9	NO	NO	7 days	7	NA	NA	NA	vaginal	NA	full-term	NA	ITA_2
FerrettiP_2018	SRR5274015	CA_C10019MS2314FE_t0M16	10019	stool	mother	35-40	22.9	NO	NO	Birth	0	NA	NA	female	vaginal	NA	full-term	NA	ITA_2
FerrettiP_2018	SRR5274022	CA_C10019IS2318FE_t1M15	10019	stool	infant	35-40	22.9	NO	NO	1 day	1	breast	NA	NA	vaginal	NA	full-term	NA	ITA_2
FerrettiP_2018	SRR5274021	CA_C10019IS2321FE_t2M15	10019	stool	infant	35-40	22.9	NO	NO	3 days	3	breast	NO	NA	vaginal	NA	full-term	NA	ITA_2
FerrettiP_2018	SRR5274018	CA_C10019IS2352FE_t3M15	10019	stool	infant	35-40	22.9	NO	NO	7 days	7	NA	NA	NA	vaginal	NA	full-term	NA	ITA_2
FerrettiP_2018	SRR5274019	CA_C10019IS2329FE_t4M15	10019	stool	infant	35-40	22.9	NO	NO	1 month	30	breast	NO	NA	vaginal	NA	full-term	NA	ITA_2
FerrettiP_2018	SRR5274014	CA_C10019IS2329FE_t5M16	10019	stool	infant	35-40	22.9	NO	NO	4 months	120	breast	NO	NA	vaginal	NA	full-term	NA	ITA_2
FerrettiP_2018	SRR5274010	CA_C10020MS2332FE_t0M15	10020	stool	mother	40-45	22.9	NO	NO	Birth	0	NA	NA	female	vaginal	NA	full-term	NA	ITA_2
FerrettiP_2018	SRR5274013	CA_C10020IS2336FE_t1M15	10020	stool	infant	40-45	22.9	NO	NO	1 day	1	breast	NA	NA	vaginal	NA	full-term	NA	ITA_2
FerrettiP_2018	SRR5274012	CA_C10020IS2339FE_t2M15	10020	stool	infant	40-45	22.9	NO	NO	3 days	3	breast	NO	NA	vaginal	NA	full-term	NA	ITA_2
FerrettiP_2018	SRR5274011	CA_C10020IS2343FE_t3M15	10020	stool	infant	40-45	22.9	NO	NO	7 days	7	NA	NA	NA	vaginal	NA	full-term	NA	ITA_2
FerrettiP_2018	SRR5274007	CA_C10020IS2347FE_t4M15	10020	stool	infant	40-45	22.9	NO	NO	1 month	30	breast	NO	NA	vaginal	NA	full-term	NA	ITA_2
FerrettiP_2018	SRR5274006	CA_C10020IS2345FE_t5M16	10020	stool	infant	40-45	22.9	NO	NO	4 months	120	breast	NO	NA	vaginal	NA	full-term	NA	ITA_2
FerrettiP_2018	SRR5274000	CA_C10023MS2386FE_t0M15	10023	stool	mother	30-35	22.9	NO	NO	Birth	0	NA	NA	female	vaginal	NA	full-term	NA	ITA_2
FerrettiP_2018	SRR5274005	CA_C10023IS2390FE_t1M15	10023	stool	infant	30-35	22.9	NO	NO	1 day	1	breast	NA	NA	vaginal	NA	full-term	NA	ITA_2
FerrettiP_2018	SRR5274004	CA_C10023IS2393FE_t2M15	10023	stool	infant	30-35	22.9	NO	NO	3 days	3	breast	NO	NA	vaginal	NA	full-term	NA	ITA_2
FerrettiP_2018	SRR5273999	CA_C10023IS2397FE_t3M15	10023	stool	infant	30-35	22.9	NO	NO	7 days	7	NA	NA	NA	vaginal	NA	full-term	NA	ITA_2
FerrettiP_2018	SRR5273998	CA_C10023IS2401FE_t4M16	10023	stool	infant	30-35	22.9	NO	NO	1 month	30	breast	YES	NA	vaginal	NA	full-term	NA	ITA_2
FerrettiP_2018	SRR5273997	CA_C10023IS2401FE_t5M16	10023	stool	infant	30-35	22.9	NO	NO	4 months	120	breast	YES	NA	vaginal	NA	full-term	NA	ITA_2
FerrettiP_2018	SRR5273984	CA_C10026MS2440FE_t0M15	10026	stool	mother	35-40	22.9	NO	NO	Birth	0	NA	NA	female	vaginal	NA	full-term	NA	ITA_2
FerrettiP_2018	SRR5273988	CA_C10026IS2444FE_t1M15	10026	stool	infant	35-40	22.9	NO	NO	1 day	1	breast	NA	NA	vaginal	NA	full-term	NA	ITA_2
FerrettiP_2018	SRR5273987	CA_C10026IS2449FE_t2M15	10026	stool	infant	35-40	22.9	NO	NO	3 days	3	breast	NO	NA	vaginal	NA	full-term	NA	ITA_2
FerrettiP_2018	SRR5273986	CA_C10026IS2451FE_t3M15	10026	stool	infant	35-40	22.9	NO	NO	7 days	7	NA	NA	NA	vaginal	NA	full-term	NA	ITA_2
FerrettiP_2018	SRR5273982	CA_C10026IS2465FE_t4M16	10026	stool	infant	35-40	22.9	NO	NO	1 month	30	combined	NO	NA	vaginal	NA	full-term	NA	ITA_2
FerrettiP_2018	SRR5273975	CA_C10029MS2492FE_t0M15	10029	stool	mother	25-30	22.9	YES	NO	Birth	0	NA	NA	female	vaginal	NA	full-term	NA	ITA_2
FerrettiP_2018	SRR5273977	CA_C10029IS2496FE_t1M15	10029	stool	infant	25-30	22.9	YES	NO	1 day	1	breast	NA	NA	vaginal	NA	full-term	NA	ITA_2
FerrettiP_2018	SRR5273976	CA_C10029IS2499FE_t2M15	10029	stool	infant	25-30	22.9	YES	NO	3 days	3	breast	NO	NA	vaginal	NA	full-term	NA	ITA_2
FerrettiP_2018	SRR5273974	CA_C10029IS2503FE_t3M15	10029	stool	infant	25-30	22.9	YES	NO	7 days	7	NA	NA	NA	vaginal	NA	full-term	NA	ITA_2
FerrettiP_2018	SRR5273967	CA_C10031MS2526FE_t0M15	10031	stool	mother	35-40	22.9	NO	NO	Birth	0	NA	NA	female	vaginal	NA	full-term	NA	ITA_2
FerrettiP_2018	SRR5273964	CA_C10031IS2530FE_t1M15	10031	stool	infant	35-40	22.9	NO	NO	1 day	1	breast	NA	NA	vaginal	NA	full-term	NA	ITA_2
FerrettiP_2018	SRR5273966	CA_C10031IS2537FE_t3M15	10031	stool	infant	35-40	22.9	NO	NO	7 days	7	NA	NA	NA	vaginal	NA	full-term	NA	ITA_2
FerrettiP_2018	SRR5273965	CA_C10031IS2541FE_t4M15	10031	stool	infant	35-40	22.9	NO	NO	1 month	30	breast	NO	NA	vaginal	NA	full-term	NA	ITA_2
FerrettiP_2018	SRR5273963	CA_C10031IS2541FE_t5M16	10031	stool	infant	35-40	22.9	NO	NO	4 months	120	breast	NO	NA	vaginal	NA	full-term	NA	ITA_2
FerrettiP_2018	SRR5273954	CA_C10032MS2544FE_t0M15	10032	stool	mother	35-40	22.9	NO	NO	Birth	0	NA	NA	female	vaginal	NA	full-term	NA	ITA_2
FerrettiP_2018	SRR5273962	CA_C10032IS2548FE_t1M15	10032	stool	infant	35-40	22.9	NO	NO	1 day	1	breast	NA	NA	vaginal	NA	full-term	NA	ITA_2
FerrettiP_2018	SRR5273961	CA_C10032IS2551FE_t2M15	10032	stool	infant	35-40	22.9	NO	NO	3 days	3	breast	NO	NA	vaginal	NA	full-term	NA	ITA_2
FerrettiP_2018	SRR5273959	CA_C10032IS2555FE_t3M15	10032	stool	infant	35-40	22.9	NO	NO	7 days	7	NA	NA	NA	vaginal	NA	full-term	NA	ITA_2
FerrettiP_2018	SRR5273957	CA_C10032IS2559FE_t4M15	10032	stool	infant	35-40	22.9	NO	NO	1 month	30	breast	NO	NA	vaginal	NA	full-term	NA	ITA_2
FerrettiP_2018	SRR5273956	CA_C10032IS2559FE_t5M16	10032	stool	infant	35-40	22.9	NO	NO	4 months	120	formula	NO	NA	vaginal	NA	full-term	NA	ITA_2
FerrettiP_2018	SRR5273948	CA_C10034MS2580FE_t0M15	10034	stool	mother	30-35	22.9	NO	NO	Birth	0	NA	NA	female	vaginal	NA	full-term	NA	ITA_2
FerrettiP_2018	SRR5273952	CA_C10034IS2584FE_t1M15	10034	stool	infant	30-35	22.9	NO	NO	1 day	1	breast	NA	NA	vaginal	NA	full-term	NA	ITA_2
FerrettiP_2018	SRR5273951	CA_C10034IS2587FE_t2M15	10034	stool	infant	30-35	22.9	NO	NO	3 days	3	breast	NO	NA	vaginal	NA	full-term	NA	ITA_2
FerrettiP_2018	SRR5273944	CA_C10034IS2591FE_t3M15	10034	stool	infant	30-35	22.9	NO	NO	7 days	7	NA	NA	NA	vaginal	NA	full-term	NA	ITA_2
FerrettiP_2018	SRR5273943	CA_C10034IS2595FE_t4M15	10034	stool	infant	30-35	22.9	NO	NO	1 month	30	breast	NO	NA	vaginal	NA	full-term	NA	ITA_2
FerrettiP_2018	SRR5273938	CA_C10035MS2598FE_t0M15	10035	stool	mother	35-40	22.9	NO	NO	Birth	0	NA	NA	female	vaginal	NA	full-term	NA	ITA_2
FerrettiP_2018	SRR5273942	CA_C10035IS2602FE_t1M15	10035	stool	infant	35-40	22.9	NO	NO	1 day	1	breast	NA	NA	vaginal	NA	full-term	NA	ITA_2
FerrettiP_2018	SRR5273941	CA_C10035IS2605FE_t2M15	10035	stool	infant	35-40	22.9	NO	NO	3 days	3	breast	NO	NA	vaginal	NA	full-term	NA	ITA_2
FerrettiP_2018	SRR5273934	CA_C10035IS2609FE_t3M16	10035	stool	infant	35-40	22.9	NO	NO	7 days	7	NA	NA	NA	vaginal	NA	full-term	NA	ITA_2
FerrettiP_2018	SRR5273933	CA_C10035IS2913FE_t4M16	10035	stool	infant	35-40	22.9	NO	NO	1 month	30	breast	NO	NA	vaginal	NA	full-term	NA	ITA_2
FerrettiP_2018	SRR5273930	CA_C10039MS2670FE_t0M16	10039	stool	mother	30-35	22.9	NO	NO	Birth	0	NA	NA	female	vaginal	NA	full-term	NA	ITA_2
FerrettiP_2018	SRR5273929	CA_C10039IS2677FE_t2M16	10039	stool	infant	30-35	22.9	NO	NO	3 days	3	breast	NO	NA	vaginal	NA	full-term	NA	ITA_2
FerrettiP_2018	SRR5273928	CA_C10039IS2681FE_t3M16	10039	stool	infant	30-35	22.9	NO	NO	7 days	7	NA	NA	NA	vaginal	NA	full-term	NA	ITA_2
FerrettiP_2018	SRR5273922	CA_C10042MS2724FE_t0M16	10042	stool	mother	30-35	22.9	NO	NO	Birth	0	NA	NA	female	vaginal	NA	full-term	NA	ITA_2
FerrettiP_2018	SRR5273920	CA_C10042IS2731FE_t2M16	10042	stool	infant	30-35	22.9	NO	NO	3 days	3	breast	NO	NA	vaginal	NA	full-term	NA	ITA_2
FerrettiP_2018	SRR5273919	CA_C10042IS2735FE_t3M16	10042	stool	infant	30-35	22.9	NO	NO	7 days	7	NA	NA	NA	vaginal	NA	full-term	NA	ITA_2
FerrettiP_2018	SRR5273918	CA_C10042IS2739FE_t4M16	10042	stool	infant	30-35	22.9	NO	NO	1 month	30	breast	NO	NA	vaginal	NA	full-term	NA	ITA_2
FerrettiP_2018	SRR5273917	CA_C10042IS2739FE_t5M16	10042	stool	infant	30-35	22.9	NO	NO	4 months	120	breast	NO	NA	vaginal	NA	full-term	NA	ITA_2
FerrettiP_2018	SRR5273912	CA_C10043MS2742FE_t0M16	10043	stool	mother	NA	22.9	NO	NO	Birth	0	NA	NA	female	vaginal	NA	full-term	NA	ITA_2
FerrettiP_2018	SRR5273915	CA_C10043IS2749FE_t2M16	10043	stool	infant	NA	22.9	NO	NO	3 days	3	breast	NO	NA	vaginal	NA	full-term	NA	ITA_2
FerrettiP_2018	SRR5273899	CA_C10049MS2850FE_t0M16	10049	stool	mother	30-35	22.9	NO	NO	Birth	0	NA	NA	female	vaginal	NA	full-term	NA	ITA_2
FerrettiP_2018	SRR5273905	CA_C10049IS2854FE_t1M16	10049	stool	infant	30-35	22.9	NO	NO	1 day	1	breast	NA	NA	vaginal	NA	full-term	NA	ITA_2
FerrettiP_2018	SRR5273900	CA_C10049IS2857FE_t2M16	10049	stool	infant	30-35	22.9	NO	NO	3 days	3	breast	NO	NA	vaginal	NA	full-term	NA	ITA_2
FerrettiP_2018	SRR5273903	CA_C10049IS2861FE_t3M16	10049	stool	infant	30-35	22.9	NO	NO	7 days	7	NA	NA	NA	vaginal	NA	full-term	NA	ITA_2
FerrettiP_2018	SRR5273902	CA_C10049IS2866FE_t4M16	10049	stool	infant	30-35	22.9	NO	NO	1 month	30	breast	NO	NA	vaginal	NA	full-term	NA	ITA_2
FerrettiP_2018	SRR5273901	CA_C10049IS2866FE_t5M16	10049	stool	infant	30-35	22.9	NO	NO	4 months	120	breast	NO	NA	vaginal	NA	full-term	NA	ITA_2
FerrettiP_2018	SRR5273895	CA_C10052MS2904FE_t0M16	10052	stool	mother	45-50	22.9	NO	NO	Birth	0	NA	NA	female	vaginal	NA	full-term	NA	ITA_2
FerrettiP_2018	SRR5273892	CA_C10052IS2908FE_t1M16	10052	stool	infant	45-50	22.9	NO	NO	1 day	1	breast	NA	NA	vaginal	NA	full-term	NA	ITA_2
FerrettiP_2018	SRR5273891	CA_C10052IS2911FE_t2M16	10052	stool	infant	45-50	22.9	NO	NO	3 days	3	breast	NO	NA	vaginal	NA	full-term	NA	ITA_2
FerrettiP_2018	SRR5273889	CA_C10052IS2915FE_t3M16	10052	stool	infant	45-50	22.9	NO	NO	7 days	7	NA	NA	NA	vaginal	NA	full-term	NA	ITA_2
FerrettiP_2018	SRR5273888	CA_C10052IS2920FE_t5M16	10052	stool	infant	45-50	22.9	NO	NO	4 months	120	combined	NO	NA	vaginal	NA	full-term	NA	ITA_2
FerrettiP_2018	SRR5273882	CA_C10055MS2958FE_t0M16	10055	stool	mother	30-35	22.9	NO	NO	Birth	0	NA	NA	female	vaginal	NA	full-term	NA	ITA_2
FerrettiP_2018	SRR5273887	CA_C10055IS2962FE_t1M16	10055	stool	infant	30-35	22.9	NO	NO	1 day	1	breast	NA	NA	vaginal	NA	full-term	NA	ITA_2
FerrettiP_2018	SRR5273886	CA_C10055IS2965FE_t2M16	10055	stool	infant	30-35	22.9	NO	NO	3 days	3	breast	NO	NA	vaginal	NA	full-term	NA	ITA_2
FerrettiP_2018	SRR5273884	CA_C10055IS2969FE_t3M16	10055	stool	infant	30-35	22.9	NO	NO	7 days	7	NA	NA	NA	vaginal	NA	full-term	NA	ITA_2
FerrettiP_2018	SRR5273878	CA_C10055IS2973FE_t4M16	10055	stool	infant	30-35	22.9	NO	NO	1 month	30	breast	NO	NA	vaginal	NA	full-term	NA	ITA_2

## Sheet: Parnanen et al.
Study	Run	SampleID	PersonID	Type	Category	Maternal age	Maternal body mass index before pregnancy	Maternal antibiotics before delivery	Maternal intrapartum antibiotics	Sampling from papers	Sampling, day	Feeding regimen	Postnatal antibiotic intervention in infants	Gender	Mode of delivery	Caesarean-section type	Gestational age	Birth weight	Country
ParnanenK_2018	SRR5723864	23LO_AU1	23	stool	mother	NA	NA	NA	YES	32WK	224	NA	NA	female	vaginal	NA	full-term	NA	FIN_1
ParnanenK_2018	SRR5723865	23LO_AU2	23	stool	mother	NA	NA	NA	YES	1MONTH	30	NA	NA	female	vaginal	NA	full-term	NA	FIN_1
ParnanenK_2018	SRR5723866	23LO_LU2	23	stool	infant	NA	NA	NA	YES	1MONTH	30	NA	NO	NA	vaginal	NA	full-term	NA	FIN_1
ParnanenK_2018	SRR5723867	23LO_LU4	23	stool	infant	NA	NA	NA	YES	6MONTH	180	NA	NO	NA	vaginal	NA	full-term	NA	FIN_1
ParnanenK_2018	SRR5723870	60AZ_AU1	60	stool	mother	NA	NA	NA	NO	32WK	224	NA	NA	female	vaginal	NA	full-term	NA	FIN_1
ParnanenK_2018	SRR5723871	60AZ_AU2	60	stool	mother	NA	NA	NA	NO	1MONTH	30	NA	NA	female	vaginal	NA	full-term	NA	FIN_1
ParnanenK_2018	SRR5723862	60AZ_LU2	60	stool	infant	NA	NA	NA	NO	1MONTH	30	NA	NO	NA	vaginal	NA	full-term	NA	FIN_1
ParnanenK_2018	SRR5723863	60AZ_LU4	60	stool	infant	NA	NA	NA	NO	6MONTH	180	NA	NO	NA	vaginal	NA	full-term	NA	FIN_1
ParnanenK_2018	SRR5723849	73FU_AU1	73	stool	mother	NA	NA	NA	NO	32WK	224	NA	NA	female	vaginal	NA	full-term	NA	FIN_1
ParnanenK_2018	SRR5723848	73FU_AU2	73	stool	mother	NA	NA	NA	NO	1MONTH	30	NA	NA	female	vaginal	NA	full-term	NA	FIN_1
ParnanenK_2018	SRR5723847	73FU_LU2	73	stool	infant	NA	NA	NA	NO	1MONTH	30	NA	NO	NA	vaginal	NA	full-term	NA	FIN_1
ParnanenK_2018	SRR5723846	73FU_LU4	73	stool	infant	NA	NA	NA	NO	6MONTH	180	NA	NO	NA	vaginal	NA	full-term	NA	FIN_1
ParnanenK_2018	SRR5723843	85CX_AU1	85	stool	mother	NA	NA	NA	NO	32WK	224	NA	NA	female	vaginal	NA	full-term	NA	FIN_1
ParnanenK_2018	SRR5723842	85CX_AU2	85	stool	mother	NA	NA	NA	NO	1MONTH	30	NA	NA	female	vaginal	NA	full-term	NA	FIN_1
ParnanenK_2018	SRR5723854	85CX_LU2	85	stool	infant	NA	NA	NA	NO	1MONTH	30	NA	NO	NA	vaginal	NA	full-term	NA	FIN_1
ParnanenK_2018	SRR5723855	85CX_LU4	85	stool	infant	NA	NA	NA	NO	6MONTH	180	NA	NO	NA	vaginal	NA	full-term	NA	FIN_1
ParnanenK_2018	SRR5723858	91FU_AU1	91	stool	mother	NA	NA	NA	NO	32WK	224	NA	NA	female	vaginal	NA	full-term	NA	FIN_1
ParnanenK_2018	SRR5723859	91FU_AU2	91	stool	mother	NA	NA	NA	NO	1MONTH	30	NA	NA	female	vaginal	NA	full-term	NA	FIN_1
ParnanenK_2018	SRR5723856	91FU_LU2	91	stool	infant	NA	NA	NA	NO	1MONTH	30	NA	NO	NA	vaginal	NA	full-term	NA	FIN_1
ParnanenK_2018	SRR5723857	91FU_LU4	91	stool	infant	NA	NA	NA	NO	6MONTH	180	NA	NO	NA	vaginal	NA	full-term	NA	FIN_1
ParnanenK_2018	SRR5723827	94FU_AU1	94	stool	mother	NA	NA	NA	YES	32WK	224	NA	NA	female	vaginal	NA	full-term	NA	FIN_1
ParnanenK_2018	SRR5723826	94FU_AU2	94	stool	mother	NA	NA	NA	YES	1MONTH	30	NA	NA	female	vaginal	NA	full-term	NA	FIN_1
ParnanenK_2018	SRR5723829	94FU_LU2	94	stool	infant	NA	NA	NA	YES	1MONTH	30	NA	NO	NA	vaginal	NA	full-term	NA	FIN_1
ParnanenK_2018	SRR5723828	94FU_LU4	94	stool	infant	NA	NA	NA	YES	6MONTH	180	NA	NO	NA	vaginal	NA	full-term	NA	FIN_1
ParnanenK_2018	SRR5723811	134HS_AU1	134	stool	mother	NA	NA	NA	YES	32WK	224	NA	NA	female	vaginal	NA	full-term	NA	FIN_1
ParnanenK_2018	SRR5723810	134HS_AU2	134	stool	mother	NA	NA	NA	YES	1MONTH	30	NA	NA	female	vaginal	NA	full-term	NA	FIN_1
ParnanenK_2018	SRR5723809	134HS_LU2	134	stool	infant	NA	NA	NA	YES	1MONTH	30	NA	NO	NA	vaginal	NA	full-term	NA	FIN_1
ParnanenK_2018	SRR5723808	134HS_LU4	134	stool	infant	NA	NA	NA	YES	6MONTH	180	NA	NO	NA	vaginal	NA	full-term	NA	FIN_1
ParnanenK_2018	SRR5723813	138IR_AU1	138	stool	mother	NA	NA	NA	YES	32WK	224	NA	NA	female	vaginal	NA	full-term	NA	FIN_1
ParnanenK_2018	SRR5723812	138IR_AU2	138	stool	mother	NA	NA	NA	YES	1MONTH	30	NA	NA	female	vaginal	NA	full-term	NA	FIN_1
ParnanenK_2018	SRR5723807	138IR_LU2	138	stool	infant	NA	NA	NA	YES	1MONTH	30	NA	NO	NA	vaginal	NA	full-term	NA	FIN_1
ParnanenK_2018	SRR5723806	138IR_LU4	138	stool	infant	NA	NA	NA	YES	6MONTH	180	NA	NO	NA	vaginal	NA	full-term	NA	FIN_1
ParnanenK_2018	SRR5723837	140BY_AU1	140	stool	mother	NA	NA	NA	NO	32WK	224	NA	NA	female	vaginal	NA	full-term	NA	FIN_1
ParnanenK_2018	SRR5723836	140BY_AU2	140	stool	mother	NA	NA	NA	NO	1MONTH	30	NA	NA	female	vaginal	NA	full-term	NA	FIN_1
ParnanenK_2018	SRR5723839	140BY_LU2	140	stool	infant	NA	NA	NA	NO	1MONTH	30	NA	NO	NA	vaginal	NA	full-term	NA	FIN_1
ParnanenK_2018	SRR5723838	140BY_LU4	140	stool	infant	NA	NA	NA	NO	6MONTH	180	NA	NO	NA	vaginal	NA	full-term	NA	FIN_1
ParnanenK_2018	SRR5723833	164LO_AU1	164	stool	mother	NA	NA	NA	YES	32WK	224	NA	NA	female	vaginal	NA	full-term	NA	FIN_1
ParnanenK_2018	SRR5723832	164LO_AU2	164	stool	mother	NA	NA	NA	YES	1MONTH	30	NA	NA	female	vaginal	NA	full-term	NA	FIN_1
ParnanenK_2018	SRR5723822	164LO_LU2	164	stool	infant	NA	NA	NA	YES	1MONTH	30	NA	NO	NA	vaginal	NA	full-term	NA	FIN_1
ParnanenK_2018	SRR5723823	164LO_LU4	164	stool	infant	NA	NA	NA	YES	6MONTH	180	NA	NO	NA	vaginal	NA	full-term	NA	FIN_1
ParnanenK_2018	SRR5723818	172JQ_AU1	172	stool	mother	NA	NA	NA	YES	32WK	224	NA	NA	female	vaginal	NA	full-term	NA	FIN_1
ParnanenK_2018	SRR5723819	172JQ_AU2	172	stool	mother	NA	NA	NA	YES	1MONTH	30	NA	NA	female	vaginal	NA	full-term	NA	FIN_1
ParnanenK_2018	SRR5723820	172JQ_LU2	172	stool	infant	NA	NA	NA	YES	1MONTH	30	NA	NO	NA	vaginal	NA	full-term	NA	FIN_1
ParnanenK_2018	SRR5723821	172JQ_LU4	172	stool	infant	NA	NA	NA	YES	6MONTH	180	NA	NO	NA	vaginal	NA	full-term	NA	FIN_1
ParnanenK_2018	SRR5723799	190LO_AU1	190	stool	mother	NA	NA	NA	YES	32WK	224	NA	NA	female	vaginal	NA	full-term	NA	FIN_1
ParnanenK_2018	SRR5723798	190LO_AU2	190	stool	mother	NA	NA	NA	YES	1MONTH	30	NA	NA	female	vaginal	NA	full-term	NA	FIN_1
ParnanenK_2018	SRR5723797	190LO_LU2	190	stool	infant	NA	NA	NA	YES	1MONTH	30	NA	NO	NA	vaginal	NA	full-term	NA	FIN_1
ParnanenK_2018	SRR5723796	190LO_LU4	190	stool	infant	NA	NA	NA	YES	6MONTH	180	NA	NO	NA	vaginal	NA	full-term	NA	FIN_1
ParnanenK_2018	SRR5723801	198KP_AU1	198	stool	mother	NA	NA	NA	NO	32WK	224	NA	NA	female	vaginal	NA	full-term	NA	FIN_1
ParnanenK_2018	SRR5723800	198KP_AU2	198	stool	mother	NA	NA	NA	NO	1MONTH	30	NA	NA	female	vaginal	NA	full-term	NA	FIN_1
ParnanenK_2018	SRR5723805	198KP_LU2	198	stool	infant	NA	NA	NA	NO	1MONTH	30	NA	NO	NA	vaginal	NA	full-term	NA	FIN_1
ParnanenK_2018	SRR5723804	198KP_LU4	198	stool	infant	NA	NA	NA	NO	6MONTH	180	NA	NO	NA	vaginal	NA	full-term	NA	FIN_1
ParnanenK_2018	SRR5723886	202HS_AU1	202	stool	mother	NA	NA	NA	NO	32WK	224	NA	NA	female	vaginal	NA	full-term	NA	FIN_1
ParnanenK_2018	SRR5723887	202HS_AU2	202	stool	mother	NA	NA	NA	NO	1MONTH	30	NA	NA	female	vaginal	NA	full-term	NA	FIN_1
ParnanenK_2018	SRR5723884	202HS_LU2	202	stool	infant	NA	NA	NA	NO	1MONTH	30	NA	NO	NA	vaginal	NA	full-term	NA	FIN_1
ParnanenK_2018	SRR5723885	202HS_LU4	202	stool	infant	NA	NA	NA	NO	6MONTH	180	NA	NO	NA	vaginal	NA	full-term	NA	FIN_1
ParnanenK_2018	SRR5723890	206FU_AU1	206	stool	mother	NA	NA	NA	NO	32WK	224	NA	NA	female	vaginal	NA	full-term	NA	FIN_1
ParnanenK_2018	SRR5723891	206FU_AU2	206	stool	mother	NA	NA	NA	NO	1MONTH	30	NA	NA	female	vaginal	NA	full-term	NA	FIN_1
ParnanenK_2018	SRR5723877	206FU_LU2	206	stool	infant	NA	NA	NA	NO	1MONTH	30	NA	NO	NA	vaginal	NA	full-term	NA	FIN_1
ParnanenK_2018	SRR5723876	206FU_LU4	206	stool	infant	NA	NA	NA	NO	6MONTH	180	NA	NO	NA	vaginal	NA	full-term	NA	FIN_1
ParnanenK_2018	SRR5723873	211CX_AU1	211	stool	mother	NA	NA	NA	YES	32WK	224	NA	NA	female	vaginal	NA	full-term	NA	FIN_1
ParnanenK_2018	SRR5723872	211CX_AU2	211	stool	mother	NA	NA	NA	YES	1MONTH	30	NA	NA	female	vaginal	NA	full-term	NA	FIN_1
ParnanenK_2018	SRR5723875	211CX_LU2	211	stool	infant	NA	NA	NA	YES	1MONTH	30	NA	NO	NA	vaginal	NA	full-term	NA	FIN_1
ParnanenK_2018	SRR5723874	211CX_LU4	211	stool	infant	NA	NA	NA	YES	6MONTH	180	NA	NO	NA	vaginal	NA	full-term	NA	FIN_1

## Sheet: Shao et al.
Study	Run	SampleID	PersonID	Type	Category	Maternal age	Maternal body mass index before pregnancy	Maternal antibiotics before delivery	Maternal intrapartum antibiotics	Sampling from papers	Sampling, day	Feeding regimen	Postnatal antibiotic intervention in infants	Gender	Mode of delivery	Caesarean-section type	Gestational age	Birth weight	Country
ShaoY_2019	ERR3404663	513122_Birth	513122	stool	mother	NA	NA	NO	NO	Birth	0	NA	NA	female	vaginal	NA	full-term	3900	UK
ShaoY_2019	ERR3404626	513122_10	513122	stool	infant	NA	NA	NO	NO	10	10	NA	NA	female	vaginal	NA	full-term	3900	UK
ShaoY_2019	ERR3404627	513122_12	513122	stool	infant	NA	NA	NO	NO	12	12	NA	NA	female	vaginal	NA	full-term	3900	UK
ShaoY_2019	ERR3404628	513122_21	513122	stool	infant	NA	NA	NO	NO	21	21	NA	NA	female	vaginal	NA	full-term	3900	UK
ShaoY_2019	ERR3404624	513122_4	513122	stool	infant	NA	NA	NO	NO	4	4	NA	NA	female	vaginal	NA	full-term	3900	UK
ShaoY_2019	ERR3404625	513122_6	513122	stool	infant	NA	NA	NO	NO	6	6	NA	NA	female	vaginal	NA	full-term	3900	UK
ShaoY_2019	ERR3404664	514124_Birth	514124	stool	mother	NA	NA	NO	NA	Birth	0	NA	NA	female	vaginal	NA	full-term	3200	UK
ShaoY_2019	ERR3404629	514124_4	514124	stool	infant	NA	NA	NO	NA	4	4	NA	NA	female	vaginal	NA	full-term	3200	UK
ShaoY_2019	ERR3404630	514124_6	514124	stool	infant	NA	NA	NO	NA	6	6	NA	NA	female	vaginal	NA	full-term	3200	UK
ShaoY_2019	ERR3404631	514124_7	514124	stool	infant	NA	NA	NO	NA	7	7	NA	NA	female	vaginal	NA	full-term	3200	UK
ShaoY_2019	ERR3404632	514124_8	514124	stool	infant	NA	NA	NO	NA	8	8	NA	NA	female	vaginal	NA	full-term	3200	UK
ShaoY_2019	ERR3404666	515126_Birth	515126	stool	mother	NA	NA	NO	NA	Birth	0	NA	NA	female	vaginal	NA	full-term	3300	UK
ShaoY_2019	ERR3404672	515126_10	515126	stool	infant	NA	NA	NO	NA	10	10	NA	NA	female	vaginal	NA	full-term	3300	UK
ShaoY_2019	ERR3404673	515126_11	515126	stool	infant	NA	NA	NO	NA	11	11	NA	NA	female	vaginal	NA	full-term	3300	UK
ShaoY_2019	ERR3404674	515126_21	515126	stool	infant	NA	NA	NO	NA	21	21	NA	NA	female	vaginal	NA	full-term	3300	UK
ShaoY_2019	ERR3404670	515126_4	515126	stool	infant	NA	NA	NO	NA	4	4	NA	NA	female	vaginal	NA	full-term	3300	UK
ShaoY_2019	ERR3404671	515126_7	515126	stool	infant	NA	NA	NO	NA	7	7	NA	NA	female	vaginal	NA	full-term	3300	UK
ShaoY_2019	ERR3404667	515127_Birth	515127	stool	mother	NA	NA	NO	NA	Birth	0	NA	NA	female	vaginal	NA	full-term	3600	UK
ShaoY_2019	ERR3404675	515127_7	515127	stool	infant	NA	NA	NO	NA	7	7	NA	NA	male	vaginal	NA	full-term	3600	UK
ShaoY_2019	ERR3404669	519128_Birth	519128	stool	mother	NA	NA	NO	YES	Birth	0	NA	NA	female	CS	Elective_CS	full-term	3500	UK
ShaoY_2019	ERR3404682	519128_12	519128	stool	infant	NA	NA	NO	YES	12	12	NA	NA	female	CS	Elective_CS	full-term	3500	UK
ShaoY_2019	ERR3404683	519128_14	519128	stool	infant	NA	NA	NO	YES	14	14	NA	NA	female	CS	Elective_CS	full-term	3500	UK
ShaoY_2019	ERR3404684	519128_18	519128	stool	infant	NA	NA	NO	YES	18	18	NA	NA	female	CS	Elective_CS	full-term	3500	UK
ShaoY_2019	ERR3404685	519128_21	519128	stool	infant	NA	NA	NO	YES	21	21	NA	NA	female	CS	Elective_CS	full-term	3500	UK
ShaoY_2019	ERR3404680	519128_4	519128	stool	infant	NA	NA	NO	YES	4	4	NA	NA	female	CS	Elective_CS	full-term	3500	UK
ShaoY_2019	ERR3404681	519128_7	519128	stool	infant	NA	NA	NO	YES	7	7	NA	NA	female	CS	Elective_CS	full-term	3500	UK
ShaoY_2019	ERR3404662	519129_Birth	519129	stool	mother	NA	NA	NO	YES	Birth	0	NA	NA	female	CS	Elective_CS	full-term	3500	UK
ShaoY_2019	ERR3404658	519129_12	519129	stool	infant	NA	NA	NO	YES	12	12	NA	NA	female	CS	Elective_CS	full-term	3500	UK
ShaoY_2019	ERR3404659	519129_14	519129	stool	infant	NA	NA	NO	YES	14	14	NA	NA	female	CS	Elective_CS	full-term	3500	UK
ShaoY_2019	ERR3404660	519129_21	519129	stool	infant	NA	NA	NO	YES	21	21	NA	NA	female	CS	Elective_CS	full-term	3500	UK
ShaoY_2019	ERR3404656	519129_4	519129	stool	infant	NA	NA	NO	YES	4	4	NA	NA	female	CS	Elective_CS	full-term	3500	UK
ShaoY_2019	ERR3404657	519129_7	519129	stool	infant	NA	NA	NO	YES	7	7	NA	NA	female	CS	Elective_CS	full-term	3500	UK
ShaoY_2019	ERR3404661	521130_Birth	521130	stool	mother	NA	NA	NO	NA	Birth	0	NA	NA	female	vaginal	NA	full-term	2900	UK
ShaoY_2019	ERR3404644	521130_10	521130	stool	infant	NA	NA	NO	NA	10	10	NA	NA	female	vaginal	NA	full-term	2900	UK
ShaoY_2019	ERR3404645	521130_12	521130	stool	infant	NA	NA	NO	NA	12	12	NA	NA	female	vaginal	NA	full-term	2900	UK
ShaoY_2019	ERR3404646	521130_21	521130	stool	infant	NA	NA	NO	NA	21	21	NA	NA	female	vaginal	NA	full-term	2900	UK
ShaoY_2019	ERR3404643	521130_4	521130	stool	infant	NA	NA	NO	NA	4	4	NA	NA	female	vaginal	NA	full-term	2900	UK
ShaoY_2019	ERR3404668	604136_Birth	604136	stool	mother	NA	NA	NO	NA	Birth	0	NA	NA	female	vaginal	NA	full-term	3900	UK
ShaoY_2019	ERR3404677	604136_10	604136	stool	infant	NA	NA	NO	NA	10	10	NA	NA	female	vaginal	NA	full-term	3900	UK
ShaoY_2019	ERR3404678	604136_11	604136	stool	infant	NA	NA	NO	NA	11	11	NA	NA	female	vaginal	NA	full-term	3900	UK
ShaoY_2019	ERR3404679	604136_14	604136	stool	infant	NA	NA	NO	NA	14	14	NA	NA	female	vaginal	NA	full-term	3900	UK
ShaoY_2019	ERR3404676	604136_7	604136	stool	infant	NA	NA	NO	NA	7	7	NA	NA	female	vaginal	NA	full-term	3900	UK
ShaoY_2019	ERR3404665	606141_Birth	606141	stool	mother	NA	NA	NO	YES	Birth	0	NA	NA	female	CS	Elective_CS	full-term	3800	UK
ShaoY_2019	ERR3404636	606141_10	606141	stool	infant	NA	NA	NO	YES	10	10	NA	NA	female	CS	Elective_CS	full-term	3800	UK
ShaoY_2019	ERR3404637	606141_12	606141	stool	infant	NA	NA	NO	YES	12	12	NA	NA	female	CS	Elective_CS	full-term	3800	UK
ShaoY_2019	ERR3404633	606141_4	606141	stool	infant	NA	NA	NO	YES	4	4	NA	NA	female	CS	Elective_CS	full-term	3800	UK
ShaoY_2019	ERR3404634	606141_7	606141	stool	infant	NA	NA	NO	YES	7	7	NA	NA	female	CS	Elective_CS	full-term	3800	UK
ShaoY_2019	ERR3404635	606141_8	606141	stool	infant	NA	NA	NO	YES	8	8	NA	NA	female	CS	Elective_CS	full-term	3800	UK
ShaoY_2019	ERR3404869	A00106_Birth	A00106	stool	mother	30-35	NA	NO	NA	Birth	0	NA	NA	female	vaginal	NA	full-term	1700	UK
ShaoY_2019	ERR3404870	A00106_21	A00106	stool	infant	30-35	NA	NO	NA	21	21	combined	YES	male	vaginal	NA	full-term	1700	UK
ShaoY_2019	ERR3404869T1	A00106T_Birth	A00106T	stool	mother	30-35	NA	NO	NA	Birth	0	NA	NA	female	vaginal		full-term	1700	UK
ShaoY_2019	ERR3404871	A00106T_21	A00106T	stool	infant	30-35	NA	NO	NA	21	21	combined	YES	male	vaginal	NA	full-term	1700	UK
ShaoY_2019	ERR3404855	A00134_Birth	A00134	stool	mother	45-50	NA	NO	YES	Birth	0	NA	NA	female	CS	Elective_CS	full-term	NA	UK
ShaoY_2019	ERR3404856	A00134_21	A00134	stool	infant	45-50	NA	NO	YES	21	21	formula	NA	male	CS	Elective_CS	full-term	NA	UK
ShaoY_2019	ERR3404907	A00163_Birth	A00163	stool	mother	35-40	NA	NO	NA	Birth	0	NA	NA	female	vaginal	NA	full-term	3900	UK
ShaoY_2019	ERR3404908	A00163_4	A00163	stool	infant	35-40	NA	NO	NA	4	4	combined	NA	male	vaginal	NA	full-term	3900	UK
ShaoY_2019	ERR3404894	A00185_Birth	A00185	stool	mother	30-35	NA	NO	YES	Birth	0	NA	NA	female	CS	Elective_CS	full-term	4800	UK
ShaoY_2019	ERR3404895	A00185_4	A00185	stool	infant	30-35	NA	NO	YES	4	4	breast	NA	male	CS	Elective_CS	full-term	4800	UK
ShaoY_2019	ERR3404896	A00185_7	A00185	stool	infant	30-35	NA	NO	YES	7	7	breast	NA	male	CS	Elective_CS	full-term	4800	UK
ShaoY_2019	ERR3404952	A00539_Birth	A00539	stool	mother	30-35	NA	NO	NO	Birth	0	NA	NA	female	vaginal	NA	full-term	3200	UK
ShaoY_2019	ERR3404957	A00539_7	A00539	stool	infant	30-35	NA	NO	NO	7	7	combined	NA	female	vaginal	NA	full-term	3200	UK
ShaoY_2019	ERR3404961	A00570_Birth	A00570	stool	mother	40-45	NA	NO	NA	Birth	0	NA	NA	female	vaginal	NA	full-term	3700	UK
ShaoY_2019	ERR3404970	A00570_4	A00570	stool	infant	40-45	NA	NO	NA	4	4	breast	NA	male	vaginal	NA	full-term	3700	UK
ShaoY_2019	ERR3405114	A00570_7	A00570	stool	infant	40-45	NA	NO	NA	7	7	breast	NA	male	vaginal	NA	full-term	3700	UK
ShaoY_2019	ERR3404962	A00576_Birth	A00576	stool	mother	25-30	NA	NO	NA	Birth	0	NA	NA	female	vaginal	NA	full-term	3600	UK
ShaoY_2019	ERR3405000	A00576_21	A00576	stool	infant	25-30	NA	NO	NA	21	21	breast	NA	male	vaginal	NA	full-term	3600	UK
ShaoY_2019	ERR3404976	A00576_4	A00576	stool	infant	25-30	NA	NO	NA	4	4	breast	NA	male	vaginal	NA	full-term	3600	UK
ShaoY_2019	ERR3405116	A00576_7	A00576	stool	infant	25-30	NA	NO	NA	7	7	breast	NA	male	vaginal	NA	full-term	3600	UK
ShaoY_2019	ERR3405117	A00908_Birth	A00908	stool	mother	30-35	NA	NO	YES	Birth	0	NA	NA	female	CS	Elective_CS	full-term	2100	UK
ShaoY_2019	ERR3405038	A00908_21	A00908	stool	infant	30-35	NA	NO	YES	21	21	combined	NA	female	CS	Elective_CS	full-term	2100	UK
ShaoY_2019	ERR3404992	A00908_4	A00908	stool	infant	30-35	NA	NO	YES	4	4	combined	NA	female	CS	Elective_CS	full-term	2100	UK
ShaoY_2019	ERR3404983	A00940_Birth	A00940	stool	mother	40-45	NA	NO	NA	Birth	0	NA	NA	female	vaginal	NA	full-term	3700	UK
ShaoY_2019	ERR3404997	A00940_4	A00940	stool	infant	40-45	NA	NO	NA	4	4	breast	NA	female	vaginal	NA	full-term	3700	UK
ShaoY_2019	ERR3404982	A00942_Birth	A00942	stool	mother	35-40	NA	NO	NA	Birth	0	NA	NA	female	vaginal	NA	full-term	3400	UK
ShaoY_2019	ERR3405029	A00942_21	A00942	stool	infant	35-40	NA	NO	NA	21	21	breast	NA	male	vaginal	NA	full-term	3400	UK
ShaoY_2019	ERR3404974	A00942_4	A00942	stool	infant	35-40	NA	NO	NA	4	4	breast	NA	male	vaginal	NA	full-term	3400	UK
ShaoY_2019	ERR3404991	A00942_7	A00942	stool	infant	35-40	NA	NO	NA	7	7	breast	NA	male	vaginal	NA	full-term	3400	UK
ShaoY_2019	ERR3405010	A01011_Birth	A01011	stool	mother	35-40	NA	NO	YES	Birth	0	NA	NA	female	vaginal	NA	full-term	3900	UK
ShaoY_2019	ERR3404979	A01011_4	A01011	stool	infant	35-40	NA	NO	YES	4	4	breast	NA	female	vaginal	NA	full-term	3900	UK
ShaoY_2019	ERR3405021	A01011_7	A01011	stool	infant	35-40	NA	NO	YES	7	7	breast	NA	female	vaginal	NA	full-term	3900	UK
ShaoY_2019	ERR3405946	A01015_Birth	A01015	stool	mother	30-35	NA	NO	YES	Birth	0	NA	NA	female	CS	Elective_CS	full-term	3400	UK
ShaoY_2019	ERR3405948	A01015_21	A01015	stool	infant	30-35	NA	NO	YES	21	21	combined	NA	female	CS	Elective_CS	full-term	3400	UK
ShaoY_2019	ERR3405878	A01015_350.0000001	A01015	stool	infant	30-35	NA	NO	YES	350	350	combined	NA	female	CS	Elective_CS	full-term	3400	UK
ShaoY_2019	ERR3405061	A01107_Birth	A01107	stool	mother	25-30	NA	NO	YES	Birth	0	NA	NA	female	CS	Elective_CS	full-term	3700	UK
ShaoY_2019	ERR3405086	A01107_21	A01107	stool	infant	25-30	NA	NO	YES	21	21	breast	NA	male	CS	Elective_CS	full-term	3700	UK
ShaoY_2019	ERR3405045	A01107_4	A01107	stool	infant	25-30	NA	NO	YES	4	4	breast	NA	male	CS	Elective_CS	full-term	3700	UK
ShaoY_2019	ERR3405133	A01107_7	A01107	stool	infant	25-30	NA	NO	YES	7	7	breast	NA	male	CS	Elective_CS	full-term	3700	UK
ShaoY_2019	ERR3405141	A01563_Birth	A01563	stool	mother	25-30	NA	NO	YES	Birth	0	NA	NA	female	CS	Elective_CS	full-term	3500	UK
ShaoY_2019	ERR3405241	A01563_21	A01563	stool	infant	25-30	NA	NO	YES	21	21	combined	NA	female	CS	Elective_CS	full-term	3500	UK
ShaoY_2019	ERR3405142	A01563_4	A01563	stool	infant	25-30	NA	NO	YES	4	4	combined	NA	female	CS	Elective_CS	full-term	3500	UK
ShaoY_2019	ERR3405242	A01563_7	A01563	stool	infant	25-30	NA	NO	YES	7	7	combined	NA	female	CS	Elective_CS	full-term	3500	UK
ShaoY_2019	ERR3405244	A01569_Birth	A01569	stool	mother	25-30	NA	NO	NA	Birth	0	NA	NA	female	vaginal	NA	full-term	3200	UK
ShaoY_2019	ERR3405243	A01569_7	A01569	stool	infant	25-30	NA	NO	NA	7	7	combined	NA	male	vaginal	NA	full-term	3200	UK
ShaoY_2019	ERR3405261	A01761_Birth	A01761	stool	mother	35-40	NA	NO	NA	Birth	0	NA	NA	female	vaginal	NA	full-term	3000	UK
ShaoY_2019	ERR3405355	A01761_21	A01761	stool	infant	35-40	NA	NO	NA	21	21	breast	NA	male	vaginal	NA	full-term	3000	UK
ShaoY_2019	ERR3405989	A01761_255.99999999	A01761	stool	infant	35-40	NA	NO	NA	256	256	NA	NA	male	vaginal	NA	full-term	3000	UK
ShaoY_2019	ERR3405260	A01761_4	A01761	stool	infant	35-40	NA	NO	NA	4	4	breast	NA	male	vaginal	NA	full-term	3000	UK
ShaoY_2019	ERR3405356	A01761_7	A01761	stool	infant	35-40	NA	NO	NA	7	7	breast	NA	male	vaginal	NA	full-term	3000	UK
ShaoY_2019	ERR3405263	A01763_Birth	A01763	stool	mother	30-35	NA	NO	NA	Birth	0	NA	NA	female	vaginal	NA	full-term	3600	UK
ShaoY_2019	ERR3405864	A01763_258.99999999	A01763	stool	infant	30-35	NA	NO	NA	259	259	combined	NA	male	vaginal	NA	full-term	3600	UK
ShaoY_2019	ERR3405262	A01763_4	A01763	stool	infant	30-35	NA	NO	NA	4	4	combined	NA	male	vaginal	NA	full-term	3600	UK
ShaoY_2019	ERR3405791	A01763_7	A01763	stool	infant	30-35	NA	NO	NA	7	7	combined	NA	male	vaginal	NA	full-term	3600	UK
ShaoY_2019	ERR3405967	A01803_Birth	A01803	stool	mother	35-40	NA	NO	YES	Birth	0	NA	NA	female	CS	Elective_CS	full-term	4300	UK
ShaoY_2019	ERR3405809	A01803_21	A01803	stool	infant	35-40	NA	NO	YES	21	21	breast	NA	male	CS	Elective_CS	full-term	4300	UK
ShaoY_2019	ERR3405990	A01803_252	A01803	stool	infant	35-40	NA	NO	YES	252	252	combined	NA	male	CS	Elective_CS	full-term	4300	UK
ShaoY_2019	ERR3405792	A01803_4	A01803	stool	infant	35-40	NA	NO	YES	4	4	breast	NA	male	CS	Elective_CS	full-term	4300	UK
ShaoY_2019	ERR3405363	A01805_Birth	A01805	stool	mother	30-35	NA	NO	NA	Birth	0	NA	NA	female	vaginal	NA	full-term	3400	UK
ShaoY_2019	ERR3405360	A01805_21	A01805	stool	infant	30-35	NA	NO	NA	21	21	combined	NA	female	vaginal	NA	full-term	3400	UK
ShaoY_2019	ERR3405858	A01805_252	A01805	stool	infant	30-35	NA	NO	NA	252	252	combined	NA	female	vaginal	NA	full-term	3400	UK
ShaoY_2019	ERR3405361	A01805_4	A01805	stool	infant	30-35	NA	NO	NA	4	4	combined	NA	female	vaginal	NA	full-term	3400	UK
ShaoY_2019	ERR3405362	A01805_7	A01805	stool	infant	30-35	NA	NO	NA	7	7	combined	NA	female	vaginal	NA	full-term	3400	UK
ShaoY_2019	ERR3405738	A01963_Birth	A01963	stool	mother	30-35	NA	NO	NA	Birth	0	NA	NA	female	vaginal	NA	full-term	4200	UK
ShaoY_2019	ERR3405993	A01963_239.00000001	A01963	stool	infant	30-35	NA	NO	NA	239	239	combined	NA	male	vaginal	NA	full-term	4200	UK
ShaoY_2019	ERR3406041	A01963_4	A01963	stool	infant	30-35	NA	NO	NA	4	4	breast	NA	male	vaginal	NA	full-term	4200	UK
ShaoY_2019	ERR3405657	A01963_7	A01963	stool	infant	30-35	NA	NO	NA	7	7	breast	NA	male	vaginal	NA	full-term	4200	UK
ShaoY_2019	ERR3405973	A01970_Birth	A01970	stool	mother	40-45	NA	NO	YES	Birth	0	NA	NA	female	CS	Elective_CS	full-term	3000	UK
ShaoY_2019	ERR3405814	A01970_21	A01970	stool	infant	40-45	NA	NO	YES	21	21	combined	NA	female	CS	Elective_CS	full-term	3000	UK
ShaoY_2019	ERR3406193	A01970_278.00000001	A01970	stool	infant	40-45	NA	NO	YES	278	278	combined	NA	female	CS	Elective_CS	full-term	3000	UK
ShaoY_2019	ERR3405970	A01970_7	A01970	stool	infant	40-45	NA	NO	YES	7	7	breast	NA	female	CS	Elective_CS	full-term	3000	UK
ShaoY_2019	ERR3405461	A02064_Birth	A02064	stool	mother	30-35	NA	NO	YES	Birth	0	NA	NA	female	CS	Elective_CS	full-term	3600	UK
ShaoY_2019	ERR3405458	A02064_21	A02064	stool	infant	30-35	NA	NO	YES	21	21	combined	NA	male	CS	Elective_CS	full-term	3600	UK
ShaoY_2019	ERR3406244	A02064_273	A02064	stool	infant	30-35	NA	NO	YES	273	273	combined	NO	male	CS	Elective_CS	full-term	3600	UK
ShaoY_2019	ERR3405459	A02064_4	A02064	stool	infant	30-35	NA	NO	YES	4	4	combined	NA	male	CS	Elective_CS	full-term	3600	UK
ShaoY_2019	ERR3405460	A02064_7	A02064	stool	infant	30-35	NA	NO	YES	7	7	combined	NA	male	CS	Elective_CS	full-term	3600	UK
ShaoY_2019	ERR3405977	A02080_Birth	A02080	stool	mother	35-40	NA	NO	YES	Birth	0	NA	NA	female	CS	Emergency_CS	full-term	3600	UK
ShaoY_2019	ERR3405870	A02080_216.99999999	A02080	stool	infant	35-40	NA	NO	YES	217	217	NA	NA	female	CS	Emergency_CS	full-term	3600	UK
ShaoY_2019	ERR3405848	A02080_7	A02080	stool	infant	35-40	NA	NO	YES	7	7	combined	YES	female	CS	Emergency_CS	full-term	3600	UK
ShaoY_2019	ERR3405471	A02110_Birth	A02110	stool	mother	30-35	NA	NO	YES	Birth	0	NA	NA	female	CS	Elective_CS	full-term	3300	UK
ShaoY_2019	ERR3405992	A02110_207.99999999	A02110	stool	infant	30-35	NA	NO	YES	208	208	combined	NA	female	CS	Elective_CS	full-term	3300	UK
ShaoY_2019	ERR3405468	A02110_21	A02110	stool	infant	30-35	NA	NO	YES	21	21	combined	NA	female	CS	Elective_CS	full-term	3300	UK
ShaoY_2019	ERR3405469	A02110_4	A02110	stool	infant	30-35	NA	NO	YES	4	4	breast	NA	female	CS	Elective_CS	full-term	3300	UK
ShaoY_2019	ERR3405470	A02110_7	A02110	stool	infant	30-35	NA	NO	YES	7	7	breast	NA	female	CS	Elective_CS	full-term	3300	UK
ShaoY_2019	ERR3405478	A02138_Birth	A02138	stool	mother	35-40	NA	NO	YES	Birth	0	NA	NA	female	CS	Elective_CS	full-term	3600	UK
ShaoY_2019	ERR3405475	A02138_21	A02138	stool	infant	35-40	NA	NO	YES	21	21	breast	NO	male	CS	Elective_CS	full-term	3600	UK
ShaoY_2019	ERR3405879	A02138_213	A02138	stool	infant	35-40	NA	NO	YES	213	213	combined	NA	male	CS	Elective_CS	full-term	3600	UK
ShaoY_2019	ERR3405476	A02138_4	A02138	stool	infant	35-40	NA	NO	YES	4	4	breast	NA	male	CS	Elective_CS	full-term	3600	UK
ShaoY_2019	ERR3405477	A02138_7	A02138	stool	infant	35-40	NA	NO	YES	7	7	breast	NA	male	CS	Elective_CS	full-term	3600	UK
ShaoY_2019	ERR3405982	A02193_Birth	A02193	stool	mother	35-40	NA	NO	NA	Birth	0	NA	NA	female	vaginal	NA	full-term	3800	UK
ShaoY_2019	ERR3405877	A02193_204	A02193	stool	infant	35-40	NA	NO	NA	204	204	combined	NA	male	vaginal	NA	full-term	3800	UK
ShaoY_2019	ERR3405832	A02193_7	A02193	stool	infant	35-40	NA	NO	NA	7	7	breast	NA	male	vaginal	NA	full-term	3800	UK
ShaoY_2019	ERR3405719	A02767_Birth	A02767	stool	mother	25-30	NA	NO	NA	Birth	0	NA	NA	female	vaginal	NA	full-term	2800	UK
ShaoY_2019	ERR3406259	A02767_189	A02767	stool	infant	25-30	NA	NO	NA	189	189	combined	NA	female	vaginal	NA	full-term	2800	UK
ShaoY_2019	ERR3405717	A02767_7	A02767	stool	infant	25-30	NA	NO	NA	7	7	breast	NO	female	vaginal	NA	full-term	2800	UK
ShaoY_2019	ERR3405692	A02819_Birth	A02819	stool	mother	35-40	NA	NO	YES	Birth	0	NA	NA	female	CS	Elective_CS	full-term	3700	UK
ShaoY_2019	ERR3406254	A02819_176.00000001	A02819	stool	infant	35-40	NA	NO	YES	176	176	combined	NA	male	CS	Elective_CS	full-term	3700	UK
ShaoY_2019	ERR3405724	A02819_7	A02819	stool	infant	35-40	NA	NO	YES	7	7	breast	NO	male	CS	Elective_CS	full-term	3700	UK
ShaoY_2019	ERR3405694	A02872_Birth	A02872	stool	mother	35-40	NA	NO	YES	Birth	0	NA	NA	female	CS	Elective_CS	full-term	4300	UK
ShaoY_2019	ERR3406263	A02872_179.00000001	A02872	stool	infant	35-40	NA	NO	YES	179	179	NA	NA	male	CS	Elective_CS	full-term	4300	UK
ShaoY_2019	ERR3405723	A02872_7	A02872	stool	infant	35-40	NA	NO	YES	7	7	breast	NO	male	CS	Elective_CS	full-term	4300	UK
ShaoY_2019	ERR3405727	A02913_Birth	A02913	stool	mother	30-35	NA	NO	YES	Birth	0	NA	NA	female	CS	Elective_CS	full-term	3300	UK
ShaoY_2019	ERR3406279	A02913_180.99999999	A02913	stool	infant	30-35	NA	NO	YES	181	181	formula	NO	male	CS	Elective_CS	full-term	3300	UK
ShaoY_2019	ERR3405726	A02913_7	A02913	stool	infant	30-35	NA	NO	YES	7	7	formula	NO	male	CS	Elective_CS	full-term	3300	UK
ShaoY_2019	ERR3404762	B00004_Birth	B00004	stool	mother	40-45	NA	NO	YES	Birth	0	NA	NA	female	vaginal	NA	full-term	3100	UK
ShaoY_2019	ERR3404764	B00004_21	B00004	stool	infant	40-45	NA	NO	YES	21	21	combined	YES	male	vaginal	NA	full-term	3100	UK
ShaoY_2019	ERR3404763	B00004_7	B00004	stool	infant	40-45	NA	NO	YES	7	7	breast	YES	male	vaginal	NA	full-term	3100	UK
ShaoY_2019	ERR3404766	B00012_Birth	B00012	stool	mother	NA	NA	NO	YES	Birth	0	NA	NA	female	vaginal	NA	full-term	2900	UK
ShaoY_2019	ERR3404767	B00012_4	B00012	stool	infant	NA	NA	NO	YES	4	4	breast	NO	male	vaginal	NA	full-term	2900	UK
ShaoY_2019	ERR3404768	B00012_7	B00012	stool	infant	NA	NA	NO	YES	7	7	breast	NO	male	vaginal	NA	full-term	2900	UK
ShaoY_2019	ERR3404790	B00040_Birth	B00040	stool	mother	NA	NA	NO	NA	Birth	0	NA	NA	female	vaginal	NA	full-term	3200	UK
ShaoY_2019	ERR3404791	B00040_4	B00040	stool	infant	NA	NA	NO	NA	4	4	breast	NA	female	vaginal	NA	full-term	3200	UK
ShaoY_2019	ERR3404797	B00046_Birth	B00046	stool	mother	NA	NA	NO	YES	Birth	0	NA	NA	female	vaginal	NA	full-term	3400	UK
ShaoY_2019	ERR3404800	B00046_21	B00046	stool	infant	NA	NA	NO	YES	21	21	breast	YES	female	vaginal	NA	full-term	3400	UK
ShaoY_2019	ERR3404798	B00046_4	B00046	stool	infant	NA	NA	NO	YES	4	4	breast	YES	female	vaginal	NA	full-term	3400	UK
ShaoY_2019	ERR3404799	B00046_7	B00046	stool	infant	NA	NA	NO	YES	7	7	breast	YES	female	vaginal	NA	full-term	3400	UK
ShaoY_2019	ERR3404822	B00075_Birth	B00075	stool	mother	20-25	NA	NO	YES	Birth	0	NA	NA	female	CS	Emergency_CS	full-term	3200	UK
ShaoY_2019	ERR3404825	B00075_21	B00075	stool	infant	20-25	NA	NO	YES	21	21	combined	NA	male	CS	Emergency_CS	full-term	3200	UK
ShaoY_2019	ERR3404823	B00075_4	B00075	stool	infant	20-25	NA	NO	YES	4	4	combined	NA	male	CS	Emergency_CS	full-term	3200	UK
ShaoY_2019	ERR3404824	B00075_7	B00075	stool	infant	20-25	NA	NO	YES	7	7	combined	NA	male	CS	Emergency_CS	full-term	3200	UK
ShaoY_2019	ERR3404842	B00099_Birth	B00099	stool	mother	35-40	NA	NO	NA	Birth	0	NA	NA	female	vaginal	NA	full-term	4500	UK
ShaoY_2019	ERR3404843	B00099_4	B00099	stool	infant	35-40	NA	NO	NA	4	4	breast	NO	male	vaginal	NA	full-term	4500	UK
ShaoY_2019	ERR3404844	B00099_7	B00099	stool	infant	35-40	NA	NO	NA	7	7	breast	NO	male	vaginal	NA	full-term	4500	UK
ShaoY_2019	ERR3404881	B00139_Birth	B00139	stool	mother	30-35	NA	NO	YES	Birth	0	NA	NA	female	CS	Elective_CS	full-term	3300	UK
ShaoY_2019	ERR3404883	B00139_21	B00139	stool	infant	30-35	NA	NO	YES	21	21	formula	NO	female	CS	Elective_CS	full-term	3300	UK
ShaoY_2019	ERR3404882	B00139_7	B00139	stool	infant	30-35	NA	NO	YES	7	7	formula	NO	female	CS	Elective_CS	full-term	3300	UK
ShaoY_2019	ERR3404919	B00220_Birth	B00220	stool	mother	30-35	NA	NO	NA	Birth	0	NA	NA	female	vaginal	NA	full-term	3700	UK
ShaoY_2019	ERR3404920	B00220_4	B00220	stool	infant	30-35	NA	NO	NA	4	4	formula	NA	male	vaginal	NA	full-term	3700	UK
ShaoY_2019	ERR3404926	B00238_Birth	B00238	stool	mother	30-35	NA	NO	YES	Birth	0	NA	NA	female	CS	Emergency_CS	full-term	3500	UK
ShaoY_2019	ERR3404940	B00238_7	B00238	stool	infant	30-35	NA	NO	YES	7	7	breast	NA	female	CS	Emergency_CS	full-term	3500	UK
ShaoY_2019	ERR3404954	B00537_Birth	B00537	stool	mother	40-45	NA	NO	NO	Birth	0	NA	NA	female	vaginal	NA	full-term	3100	UK
ShaoY_2019	ERR3404967	B00537_21	B00537	stool	infant	40-45	NA	NO	NO	21	21	breast	NA	male	vaginal	NA	full-term	3100	UK
ShaoY_2019	ERR3404951	B00537_4	B00537	stool	infant	40-45	NA	NO	NO	4	4	breast	YES	male	vaginal	NA	full-term	3100	UK
ShaoY_2019	ERR3404946	B00537_7	B00537	stool	infant	40-45	NA	NO	NO	7	7	breast	YES	male	vaginal	NA	full-term	3100	UK
ShaoY_2019	ERR3404955	B00550_Birth	B00550	stool	mother	30-35	NA	NO	YES	Birth	0	NA	NA	female	CS	Elective_CS	full-term	4400	UK
ShaoY_2019	ERR3404969	B00550_21	B00550	stool	infant	30-35	NA	NO	YES	21	21	combined	NA	female	CS	Elective_CS	full-term	4400	UK
ShaoY_2019	ERR3405123	B00922_Birth	B00922	stool	mother	25-30	NA	NO	YES	Birth	0	NA	NA	female	vaginal	NA	full-term	4100	UK
ShaoY_2019	ERR3404978	B00922_7	B00922	stool	infant	25-30	NA	NO	YES	7	7	combined	NA	male	vaginal	NA	full-term	4100	UK
ShaoY_2019	ERR3405042	B01022_Birth	B01022	stool	mother	30-35	NA	NO	NA	Birth	0	NA	NA	female	vaginal	NA	full-term	4000	UK
ShaoY_2019	ERR3404999	B01022_7	B01022	stool	infant	30-35	NA	NO	NA	7	7	breast	NA	female	vaginal	NA	full-term	4000	UK
ShaoY_2019	ERR3405002	B01027_Birth	B01027	stool	mother	35-40	NA	NO	NO	Birth	0	NA	NA	female	vaginal	NA	full-term	3600	UK
ShaoY_2019	ERR3405024	B01027_7	B01027	stool	infant	35-40	NA	NO	NO	7	7	combined	NA	male	vaginal	NA	full-term	3600	UK
ShaoY_2019	ERR3405014	B01034_Birth	B01034	stool	mother	25-30	NA	YES	YES	Birth	0	NA	NA	female	CS	Elective_CS	full-term	3500	UK
ShaoY_2019	ERR3405028	B01034_7	B01034	stool	infant	25-30	NA	YES	YES	7	7	combined	NA	male	CS	Elective_CS	full-term	3500	UK
ShaoY_2019	ERR3405016	B01039_Birth	B01039	stool	mother	20-25	NA	NO	NA	Birth	0	NA	NA	female	vaginal	NA	full-term	3000	UK
ShaoY_2019	ERR3405013	B01039_7	B01039	stool	infant	20-25	NA	NO	NA	7	7	breast	NA	female	vaginal	NA	full-term	3000	UK
ShaoY_2019	ERR3405015	B01042_Birth	B01042	stool	mother	30-35	NA	NO	YES	Birth	0	NA	NA	female	CS	Elective_CS	full-term	3400	UK
ShaoY_2019	ERR3405032	B01042_10	B01042	stool	infant	30-35	NA	NO	YES	10	10	breast	NA	male	CS	Elective_CS	full-term	3400	UK
ShaoY_2019	ERR3405026	B01042_7	B01042	stool	infant	30-35	NA	NO	YES	7	7	breast	NA	male	CS	Elective_CS	full-term	3400	UK
ShaoY_2019	ERR3405017	B01089_Birth	B01089	stool	mother	35-40	NA	NO	YES	Birth	0	NA	NA	female	CS	Elective_CS	full-term	3900	UK
ShaoY_2019	ERR3405066	B01089_21	B01089	stool	infant	35-40	NA	NO	YES	21	21	combined	NA	female	CS	Elective_CS	full-term	3900	UK
ShaoY_2019	ERR3405035	B01089_4	B01089	stool	infant	35-40	NA	NO	YES	4	4	combined	NA	female	CS	Elective_CS	full-term	3900	UK
ShaoY_2019	ERR3405036	B01089_7	B01089	stool	infant	35-40	NA	NO	YES	7	7	combined	NA	female	CS	Elective_CS	full-term	3900	UK
ShaoY_2019	ERR3405201	B01128_Birth	B01128	stool	mother	30-35	NA	NO	NO	Birth	0	NA	NA	female	vaginal	NA	full-term	3200	UK
ShaoY_2019	ERR3405200	B01128_7	B01128	stool	infant	30-35	NA	NO	NO	7	7	breast	NA	male	vaginal	NA	full-term	3200	UK
ShaoY_2019	ERR3405060	B01194_Birth	B01194	stool	mother	25-30	NA	NO	NO	Birth	0	NA	NA	female	vaginal	NA	full-term	3300	UK
ShaoY_2019	ERR3405097	B01194_21	B01194	stool	infant	25-30	NA	NO	NO	21	21	formula	NA	male	vaginal	NA	full-term	3300	UK
ShaoY_2019	ERR3406053	B01194_375.9999999	B01194	stool	infant	25-30	NA	NO	NO	376	376	NA	NA	male	vaginal	NA	full-term	3300	UK
ShaoY_2019	ERR3405054	B01194_4	B01194	stool	infant	25-30	NA	NO	NO	4	4	formula	NA	male	vaginal	NA	full-term	3300	UK
ShaoY_2019	ERR3405072	B01194_7	B01194	stool	infant	25-30	NA	NO	NO	7	7	formula	NA	male	vaginal	NA	full-term	3300	UK
ShaoY_2019	ERR3405203	B01234_Birth	B01234	stool	mother	30-35	NA	NO	NA	Birth	0	NA	NA	female	vaginal	NA	full-term	3900	UK
ShaoY_2019	ERR3406054	B01234_377.0000001	B01234	stool	infant	30-35	NA	NO	NA	377	377	NA	NA	male	vaginal	NA	full-term	3900	UK
ShaoY_2019	ERR3405202	B01234_7	B01234	stool	infant	30-35	NA	NO	NA	7	7	breast	YES	male	vaginal	NA	full-term	3900	UK
ShaoY_2019	ERR3405077	B01261_Birth	B01261	stool	mother	25-30	NA	NO	NA	Birth	0	NA	NA	female	vaginal	NA	full-term	3800	UK
ShaoY_2019	ERR3405101	B01261_21	B01261	stool	infant	25-30	NA	NO	NA	21	21	formula	NA	female	vaginal	NA	full-term	3800	UK
ShaoY_2019	ERR3405079	B01261_4	B01261	stool	infant	25-30	NA	NO	NA	4	4	formula	NA	female	vaginal	NA	full-term	3800	UK
ShaoY_2019	ERR3405080	B01261_7	B01261	stool	infant	25-30	NA	NO	NA	7	7	formula	NA	female	vaginal	NA	full-term	3800	UK
ShaoY_2019	ERR3405078	B01277_Birth	B01277	stool	mother	20-25	NA	NO	NA	Birth	0	NA	NA	female	vaginal	NA	full-term	3600	UK
ShaoY_2019	ERR3405164	B01277_21	B01277	stool	infant	20-25	NA	NO	NA	21	21	breast	NA	female	vaginal	NA	full-term	3600	UK
ShaoY_2019	ERR3405095	B01277_4	B01277	stool	infant	20-25	NA	NO	NA	4	4	breast	NA	female	vaginal	NA	full-term	3600	UK
ShaoY_2019	ERR3405099	B01277_7	B01277	stool	infant	20-25	NA	NO	NA	7	7	breast	NA	female	vaginal	NA	full-term	3600	UK
ShaoY_2019	ERR3405093	B01340_Birth	B01340	stool	mother	20-25	NA	NO	NA	Birth	0	NA	NA	female	vaginal	NA	full-term	3000	UK
ShaoY_2019	ERR3405108	B01340_14	B01340	stool	infant	20-25	NA	NO	NA	14	14	formula	NA	male	vaginal	NA	full-term	3000	UK
ShaoY_2019	ERR3405102	B01340_4	B01340	stool	infant	20-25	NA	NO	NA	4	4	formula	NA	male	vaginal	NA	full-term	3000	UK
ShaoY_2019	ERR3405103	B01340_7	B01340	stool	infant	20-25	NA	NO	NA	7	7	formula	NA	male	vaginal	NA	full-term	3000	UK
ShaoY_2019	ERR3405094	B01364_Birth	B01364	stool	mother	30-35	NA	NO	NA	Birth	0	NA	NA	female	vaginal	NA	full-term	3100	UK
ShaoY_2019	ERR3405187	B01364_21	B01364	stool	infant	30-35	NA	NO	NA	21	21	formula	NA	male	vaginal	NA	full-term	3100	UK
ShaoY_2019	ERR3405925	B01364_342.9999999	B01364	stool	infant	30-35	NA	NO	NA	343	343	formula	NA	male	vaginal	NA	full-term	3100	UK
ShaoY_2019	ERR3405107	B01364_4	B01364	stool	infant	30-35	NA	NO	NA	4	4	formula	NA	male	vaginal	NA	full-term	3100	UK
ShaoY_2019	ERR3405110	B01364_7	B01364	stool	infant	30-35	NA	NO	NA	7	7	formula	NA	male	vaginal	NA	full-term	3100	UK
ShaoY_2019	ERR3405214	B01368_Birth	B01368	stool	mother	25-30	NA	NO	NA	Birth	0	NA	NA	female	vaginal	NA	full-term	3000	UK
ShaoY_2019	ERR3405213	B01368_7	B01368	stool	infant	25-30	NA	NO	NA	7	7	combined	NA	male	vaginal	NA	full-term	3000	UK
ShaoY_2019	ERR3405174	B01408_Birth	B01408	stool	mother	30-35	NA	NO	NA	Birth	0	NA	NA	female	vaginal	NA	full-term	3400	UK
ShaoY_2019	ERR3405150	B01408_21	B01408	stool	infant	30-35	NA	NO	NA	21	21	combined	NA	male	vaginal	NA	full-term	3400	UK
ShaoY_2019	ERR3405172	B01408_4	B01408	stool	infant	30-35	NA	NO	NA	4	4	breast	NA	male	vaginal	NA	full-term	3400	UK
ShaoY_2019	ERR3406021	B01408_428.000000099997	B01408	stool	infant	30-35	NA	NO	NA	428	428	combined	NA	male	vaginal	NA	full-term	3400	UK
ShaoY_2019	ERR3405170	B01408_7	B01408	stool	infant	30-35	NA	NO	NA	7	7	breast	NA	male	vaginal	NA	full-term	3400	UK
ShaoY_2019	ERR3405485	B01409_Birth	B01409	stool	mother	25-30	NA	NO	NA	Birth	0	NA	NA	female	vaginal	NA	full-term	3000	UK
ShaoY_2019	ERR3405144	B01409_21	B01409	stool	infant	25-30	NA	NO	NA	21	21	breast	NA	male	vaginal	NA	full-term	3000	UK
ShaoY_2019	ERR3405217	B01409_4	B01409	stool	infant	25-30	NA	NO	NA	4	4	combined	NA	male	vaginal	NA	full-term	3000	UK
ShaoY_2019	ERR3405484	B01409_7	B01409	stool	infant	25-30	NA	NO	NA	7	7	combined	NA	male	vaginal	NA	full-term	3000	UK
ShaoY_2019	ERR3405145	B01471_Birth	B01471	stool	mother	35-40	NA	NO	YES	Birth	0	NA	NA	female	CS	Elective_CS	full-term	3100	UK
ShaoY_2019	ERR3405267	B01471_21	B01471	stool	infant	35-40	NA	NO	YES	21	21	breast	NA	female	CS	Elective_CS	full-term	3100	UK
ShaoY_2019	ERR3405157	B01471_7	B01471	stool	infant	35-40	NA	NO	YES	7	7	breast	NA	female	CS	Elective_CS	full-term	3100	UK
ShaoY_2019	ERR3405296	B01716_Birth	B01716	stool	mother	35-40	NA	NO	NA	Birth	0	NA	NA	female	vaginal	NA	full-term	3300	UK
ShaoY_2019	ERR3406014	B01716_294	B01716	stool	infant	35-40	NA	NO	NA	294	294	combined	NA	female	vaginal	NA	full-term	3300	UK
ShaoY_2019	ERR3405295	B01716_7	B01716	stool	infant	35-40	NA	NO	NA	7	7	NA	NA	female	vaginal	NA	full-term	3300	UK
ShaoY_2019	ERR3405299	B01719_Birth	B01719	stool	mother	30-35	NA	NO	NA	Birth	0	NA	NA	female	vaginal	NA	full-term	3100	UK
ShaoY_2019	ERR3405376	B01719_21	B01719	stool	infant	30-35	NA	NO	NA	21	21	combined	NA	male	vaginal	NA	full-term	3100	UK
ShaoY_2019	ERR3406057	B01719_297	B01719	stool	infant	30-35	NA	NO	NA	297	297	combined	NA	male	vaginal	NA	full-term	3100	UK
ShaoY_2019	ERR3405297	B01719_4	B01719	stool	infant	30-35	NA	NO	NA	4	4	breast	NA	male	vaginal	NA	full-term	3100	UK
ShaoY_2019	ERR3405298	B01719_7	B01719	stool	infant	30-35	NA	NO	NA	7	7	breast	NA	male	vaginal	NA	full-term	3100	UK
ShaoY_2019	ERR3405958	B01771_Birth	B01771	stool	mother	35-40	NA	NO	NA	Birth	0	NA	NA	female	vaginal	NA	full-term	4200	UK
ShaoY_2019	ERR3406198	B01771_297.99999999	B01771	stool	infant	35-40	NA	NO	NA	298	298	combined	NA	female	vaginal	NA	full-term	4200	UK
ShaoY_2019	ERR3405961	B01771_4	B01771	stool	infant	35-40	NA	NO	NA	4	4	breast	NA	female	vaginal	NA	full-term	4200	UK
ShaoY_2019	ERR3405959	B01771_7	B01771	stool	infant	35-40	NA	NO	NA	7	7	combined	NA	female	vaginal	NA	full-term	4200	UK
ShaoY_2019	ERR3405380	B01772_Birth	B01772	stool	mother	30-35	NA	NO	YES	Birth	0	NA	NA	female	CS	Elective_CS	full-term	3200	UK
ShaoY_2019	ERR3405377	B01772_21	B01772	stool	infant	30-35	NA	NO	YES	21	21	formula	NA	female	CS	Elective_CS	full-term	3200	UK
ShaoY_2019	ERR3406011	B01772_285	B01772	stool	infant	30-35	NA	NO	YES	285	285	formula	NA	female	CS	Elective_CS	full-term	3200	UK
ShaoY_2019	ERR3405378	B01772_4	B01772	stool	infant	30-35	NA	NO	YES	4	4	formula	NA	female	CS	Elective_CS	full-term	3200	UK
ShaoY_2019	ERR3405379	B01772_7	B01772	stool	infant	30-35	NA	NO	YES	7	7	formula	NA	female	CS	Elective_CS	full-term	3200	UK
ShaoY_2019	ERR3405733	B01891_Birth	B01891	stool	mother	30-35	NA	NO	NA	Birth	0	NA	NA	female	vaginal	NA	full-term	4000	UK
ShaoY_2019	ERR3405969	B01891_21	B01891	stool	infant	30-35	NA	NO	NA	21	21	combined	NA	male	vaginal	NA	full-term	4000	UK
ShaoY_2019	ERR3405731	B01891_4	B01891	stool	infant	30-35	NA	NO	NA	4	4	breast	NA	male	vaginal	NA	full-term	4000	UK
ShaoY_2019	ERR3405734	B01947_Birth	B01947	stool	mother	40-45	NA	NO	YES	Birth	0	NA	NA	female	CS	Elective_CS	full-term	2600	UK
ShaoY_2019	ERR3405655	B01947_7	B01947	stool	infant	40-45	NA	NO	YES	7	7	breast	NA	male	CS	Elective_CS	full-term	2600	UK
ShaoY_2019	ERR3405737	B01948_Birth	B01948	stool	mother	25-30	NA	NO	NA	Birth	0	NA	NA	female	vaginal	NA	full-term	2100	UK
ShaoY_2019	ERR3406008	B01948_264	B01948	stool	infant	25-30	NA	NO	NA	264	264	NA	NA	female	vaginal	NA	full-term	2100	UK
ShaoY_2019	ERR3405654	B01948_7	B01948	stool	infant	25-30	NA	NO	NA	7	7	formula	NA	female	vaginal	NA	full-term	2100	UK
ShaoY_2019	ERR3405495	B02005_Birth	B02005	stool	mother	25-30	NA	NO	YES	Birth	0	NA	NA	female	CS	Elective_CS	full-term	3200	UK
ShaoY_2019	ERR3405492	B02005_21	B02005	stool	infant	25-30	NA	NO	YES	21	21	formula	NA	male	CS	Elective_CS	full-term	3200	UK
ShaoY_2019	ERR3405493	B02005_4	B02005	stool	infant	25-30	NA	NO	YES	4	4	formula	NA	male	CS	Elective_CS	full-term	3200	UK
ShaoY_2019	ERR3405494	B02005_7	B02005	stool	infant	25-30	NA	NO	YES	7	7	formula	NA	male	CS	Elective_CS	full-term	3200	UK
ShaoY_2019	ERR3405739	B02075_Birth	B02075	stool	mother	30-35	NA	NO	NA	Birth	0	NA	NA	female	vaginal	NA	full-term	4300	UK
ShaoY_2019	ERR3405736	B02075_7	B02075	stool	infant	30-35	NA	NO	NA	7	7	breast	NA	male	vaginal	NA	full-term	4300	UK
ShaoY_2019	ERR3405499	B02098_Birth	B02098	stool	mother	35-40	NA	NO	YES	Birth	0	NA	NA	female	CS	Elective_CS	full-term	2800	UK
ShaoY_2019	ERR3405496	B02098_21	B02098	stool	infant	35-40	NA	NO	YES	21	21	breast	NA	male	CS	Elective_CS	full-term	2800	UK
ShaoY_2019	ERR3405497	B02098_4	B02098	stool	infant	35-40	NA	NO	YES	4	4	breast	NA	male	CS	Elective_CS	full-term	2800	UK
ShaoY_2019	ERR3405498	B02098_7	B02098	stool	infant	35-40	NA	NO	YES	7	7	breast	NA	male	CS	Elective_CS	full-term	2800	UK
ShaoY_2019	ERR3405981	B02159_Birth	B02159	stool	mother	25-30	NA	NO	YES	Birth	0	NA	NA	female	CS	Emergency_CS	full-term	4400	UK
ShaoY_2019	ERR3405835	B02159_21	B02159	stool	infant	25-30	NA	NO	YES	21	21	combined	YES	female	CS	Emergency_CS	full-term	4400	UK
ShaoY_2019	ERR3406034	B02159_221.00000001	B02159	stool	infant	25-30	NA	NO	YES	221	221	combined	NA	female	CS	Emergency_CS	full-term	4400	UK
ShaoY_2019	ERR3405830	B02159_7	B02159	stool	infant	25-30	NA	NO	YES	7	7	combined	YES	female	CS	Emergency_CS	full-term	4400	UK
ShaoY_2019	ERR3405743	B02243_Birth	B02243	stool	mother	20-25	NA	NO	NA	Birth	0	NA	NA	female	vaginal	NA	full-term	2700	UK
ShaoY_2019	ERR3406201	B02243_216.99999999	B02243	stool	infant	20-25	NA	NO	NA	217	217	combined	NA	female	vaginal	NA	full-term	2700	UK
ShaoY_2019	ERR3405745	B02243_7	B02243	stool	infant	20-25	NA	NO	NA	7	7	combined	NO	female	vaginal	NA	full-term	2700	UK
ShaoY_2019	ERR3405744	B02249_Birth	B02249	stool	mother	30-35	NA	NO	NA	Birth	0	NA	NA	female	vaginal	NA	full-term	3800	UK
ShaoY_2019	ERR3405610	B02249_21	B02249	stool	infant	30-35	NA	NO	NA	21	21	breast	NO	male	vaginal	NA	full-term	3800	UK
ShaoY_2019	ERR3405590	B02249_4	B02249	stool	infant	30-35	NA	NO	NA	4	4	breast	YES	male	vaginal	NA	full-term	3800	UK
ShaoY_2019	ERR3405597	B02249_7	B02249	stool	infant	30-35	NA	NO	NA	7	7	breast	NO	male	vaginal	NA	full-term	3800	UK
ShaoY_2019	ERR3405699	B02263_Birth	B02263	stool	mother	30-35	NA	NO	NA	Birth	0	NA	NA	female	vaginal	NA	full-term	NA	UK
ShaoY_2019	ERR3406040	B02263_218.00000001	B02263	stool	infant	30-35	NA	NO	NA	218	218	combined	NA	female	vaginal	NA	full-term	NA	UK
ShaoY_2019	ERR3405671	B02263_7	B02263	stool	infant	30-35	NA	NO	NA	7	7	NA	NA	female	vaginal	NA	full-term	NA	UK
ShaoY_2019	ERR3405634	B02273_Birth	B02273	stool	mother	30-35	NA	NO	NA	Birth	0	NA	NA	female	vaginal	NA	full-term	2700	UK
ShaoY_2019	ERR3406258	B02273_204	B02273	stool	infant	30-35	NA	NO	NA	204	204	combined	NA	female	vaginal	NA	full-term	2700	UK
ShaoY_2019	ERR3405642	B02273_21	B02273	stool	infant	30-35	NA	NO	NA	21	21	breast	YES	female	vaginal	NA	full-term	2700	UK
ShaoY_2019	ERR3405633	B02273_4	B02273	stool	infant	30-35	NA	NO	NA	4	4	breast	YES	female	vaginal	NA	full-term	2700	UK
ShaoY_2019	ERR3405636	B02273_7	B02273	stool	infant	30-35	NA	NO	NA	7	7	breast	YES	female	vaginal	NA	full-term	2700	UK
ShaoY_2019	ERR3405680	B02286_Birth	B02286	stool	mother	35-40	NA	NO	NA	Birth	0	NA	NA	female	vaginal	NA	full-term	3700	UK
ShaoY_2019	ERR3405672	B02286_4	B02286	stool	infant	35-40	NA	NO	NA	4	4	breast	NO	male	vaginal	NA	full-term	3700	UK
ShaoY_2019	ERR3405983	B02358_Birth	B02358	stool	mother	30-35	NA	NO	NA	Birth	0	NA	NA	female	vaginal	NA	full-term	3500	UK
ShaoY_2019	ERR3406003	B02358_195	B02358	stool	infant	30-35	NA	NO	NA	195	195	formula	NA	female	vaginal	NA	full-term	3500	UK
ShaoY_2019	ERR3405985	B02358_4	B02358	stool	infant	30-35	NA	NO	NA	4	4	formula	NO	female	vaginal	NA	full-term	3500	UK
ShaoY_2019	ERR3405841	B02358_7	B02358	stool	infant	30-35	NA	NO	NA	7	7	formula	NO	female	vaginal	NA	full-term	3500	UK
ShaoY_2019	ERR3405987	B02458_Birth	B02458	stool	mother	35-40	NA	NO	YES	Birth	0	NA	NA	female	CS	Elective_CS	full-term	3100	UK
ShaoY_2019	ERR3405852	B02458_21	B02458	stool	infant	35-40	NA	NO	YES	21	21	breast	NO	female	CS	Elective_CS	full-term	3100	UK
ShaoY_2019	ERR3405853	B02458_7	B02458	stool	infant	35-40	NA	NO	YES	7	7	formula	NO	female	CS	Elective_CS	full-term	3100	UK
ShaoY_2019	ERR3404733	BBS0006_Birth	BBS0006	stool	mother	NA	NA	NO	NA	Birth	0	NA	NA	female	vaginal	NA	full-term	NA	UK
ShaoY_2019	ERR3404706	BBS0006_12	BBS0006	stool	infant	NA	NA	NO	NA	12	12	combined	NA	NA	vaginal	NA	full-term	NA	UK
ShaoY_2019	ERR3404736	BBS0014_Birth	BBS0014	stool	mother	NA	NA	NO	NA	Birth	0	NA	NA	female	vaginal	NA	full-term	NA	UK
ShaoY_2019	ERR3404735	BBS0014_11	BBS0014	stool	infant	NA	NA	NO	NA	11	11	formula	NA	NA	vaginal	NA	full-term	NA	UK
ShaoY_2019	ERR3404738	BBS0024_Birth	BBS0024	stool	mother	NA	NA	NO	YES	Birth	0	NA	NA	female	CS	Elective_CS	full-term	NA	UK
ShaoY_2019	ERR3404737	BBS0024_7	BBS0024	stool	infant	NA	NA	NO	YES	7	7	combined	NA	NA	CS	Elective_CS	full-term	NA	UK
ShaoY_2019	ERR3404741	BBS0038_Birth	BBS0038	stool	mother	NA	NA	NO	NA	Birth	0	NA	NA	female	vaginal	NA	full-term	NA	UK
ShaoY_2019	ERR3404740	BBS0038_7	BBS0038	stool	infant	NA	NA	NO	NA	7	7	formula	NA	NA	vaginal	NA	full-term	NA	UK
ShaoY_2019	ERR3404710	BBS0067_Birth	BBS0067	stool	mother	NA	NA	NO	NA	Birth	0	NA	NA	female	vaginal	NA	full-term	NA	UK
ShaoY_2019	ERR3404709	BBS0067_7	BBS0067	stool	infant	NA	NA	NO	NA	7	7	combined	NA	NA	vaginal	NA	full-term	NA	UK
ShaoY_2019	ERR3404713	BBS0070_Birth	BBS0070	stool	mother	NA	NA	NO	YES	Birth	0	NA	NA	female	CS	Elective_CS	full-term	NA	UK
ShaoY_2019	ERR3404711	BBS0070_4	BBS0070	stool	infant	NA	NA	NO	YES	4	4	combined	NA	NA	CS	Elective_CS	full-term	NA	UK
ShaoY_2019	ERR3404712	BBS0070_7	BBS0070	stool	infant	NA	NA	NO	YES	7	7	combined	NA	NA	CS	Elective_CS	full-term	NA	UK
ShaoY_2019	ERR3405012	C01007_Birth	C01007	stool	mother	30-35	NA	NO	NO	Birth	0	NA	NA	female	vaginal	NA	full-term	3000	UK
ShaoY_2019	ERR3405034	C01007_21	C01007	stool	infant	30-35	NA	NO	NO	21	21	breast	NA	female	vaginal	NA	full-term	3000	UK
ShaoY_2019	ERR3405001	C01007_7	C01007	stool	infant	30-35	NA	NO	NO	7	7	breast	NA	female	vaginal	NA	full-term	3000	UK
ShaoY_2019	ERR3405011	C01010_Birth	C01010	stool	mother	30-35	NA	NO	YES	Birth	0	NA	NA	female	CS	Elective_CS	full-term	4300	UK
ShaoY_2019	ERR3405019	C01010_7	C01010	stool	infant	30-35	NA	NO	YES	7	7	combined	NA	female	CS	Elective_CS	full-term	4300	UK
ShaoY_2019	ERR3405124	C01012_Birth	C01012	stool	mother	30-35	NA	NO	YES	Birth	0	NA	NA	female	CS	Emergency_CS	full-term	3500	UK
ShaoY_2019	ERR3405037	C01012_21	C01012	stool	infant	30-35	NA	NO	YES	21	21	breast	NO	male	CS	Emergency_CS	full-term	3500	UK
ShaoY_2019	ERR3405005	C01012_7	C01012	stool	infant	30-35	NA	NO	YES	7	7	breast	NO	male	CS	Emergency_CS	full-term	3500	UK
ShaoY_2019	ERR3405009	C01052_Birth	C01052	stool	mother	35-40	NA	NO	YES	Birth	0	NA	NA	female	vaginal	NA	full-term	3300	UK
ShaoY_2019	ERR3405051	C01052_21	C01052	stool	infant	35-40	NA	NO	YES	21	21	combined	NA	female	vaginal	NA	full-term	3300	UK
ShaoY_2019	ERR3405022	C01052_4	C01052	stool	infant	35-40	NA	NO	YES	4	4	combined	NA	female	vaginal	NA	full-term	3300	UK
ShaoY_2019	ERR3405033	C01052_7	C01052	stool	infant	35-40	NA	NO	YES	7	7	combined	NA	female	vaginal	NA	full-term	3300	UK
ShaoY_2019	ERR3405018	C01075_Birth	C01075	stool	mother	20-25	NA	NO	YES	Birth	0	NA	NA	female	vaginal	NA	full-term	3000	UK
ShaoY_2019	ERR3405027	C01075_4	C01075	stool	infant	20-25	NA	NO	YES	4	4	combined	NO	male	vaginal	NA	full-term	3000	UK
ShaoY_2019	ERR3405031	C01075_7	C01075	stool	infant	20-25	NA	NO	YES	7	7	breast	NO	male	vaginal	NA	full-term	3000	UK
ShaoY_2019	ERR3405030	C01138_Birth	C01138	stool	mother	40-45	NA	NO	YES	Birth	0	NA	NA	female	CS	Emergency_CS	full-term	3300	UK
ShaoY_2019	ERR3405039	C01138_4	C01138	stool	infant	40-45	NA	NO	YES	4	4	combined	NA	male	CS	Emergency_CS	full-term	3300	UK
ShaoY_2019	ERR3405041	C01138_7	C01138	stool	infant	40-45	NA	NO	YES	7	7	combined	NA	male	CS	Emergency_CS	full-term	3300	UK
ShaoY_2019	ERR3405062	C01201_Birth	C01201	stool	mother	25-30	NA	NO	NO	Birth	0	NA	NA	female	vaginal	NA	full-term	2900	UK
ShaoY_2019	ERR3405050	C01201_4	C01201	stool	infant	25-30	NA	NO	NO	4	4	combined	NA	female	vaginal	NA	full-term	2900	UK
ShaoY_2019	ERR3405070	C01201_7	C01201	stool	infant	25-30	NA	NO	NO	7	7	combined	NA	female	vaginal	NA	full-term	2900	UK
ShaoY_2019	ERR3405063	C01204_Birth	C01204	stool	mother	30-35	NA	NO	NA	Birth	0	NA	NA	female	vaginal	NA	full-term	3000	UK
ShaoY_2019	ERR3405111	C01204_21	C01204	stool	infant	30-35	NA	NO	NA	21	21	breast	NA	male	vaginal	NA	full-term	3000	UK
ShaoY_2019	ERR3405057	C01204_4	C01204	stool	infant	30-35	NA	NO	NA	4	4	breast	NA	male	vaginal	NA	full-term	3000	UK
ShaoY_2019	ERR3406081	C01204_425.0000001	C01204	stool	infant	30-35	NA	NO	NA	425	425	combined	NA	male	vaginal	NA	full-term	3000	UK
ShaoY_2019	ERR3405058	C01204_7	C01204	stool	infant	30-35	NA	NO	NA	7	7	breast	NA	male	vaginal	NA	full-term	3000	UK
ShaoY_2019	ERR3405161	C01329_Birth	C01329	stool	mother	40-45	NA	NO	YES	Birth	0	NA	NA	female	CS	Elective_CS	full-term	3400	UK
ShaoY_2019	ERR3405171	C01329_21	C01329	stool	infant	40-45	NA	NO	YES	21	21	formula	NA	male	CS	Elective_CS	full-term	3400	UK
ShaoY_2019	ERR3405219	C01329_4	C01329	stool	infant	40-45	NA	NO	YES	4	4	formula	NA	male	CS	Elective_CS	full-term	3400	UK
ShaoY_2019	ERR3405220	C01329_7	C01329	stool	infant	40-45	NA	NO	YES	7	7	formula	NA	male	CS	Elective_CS	full-term	3400	UK
ShaoY_2019	ERR3405092	C01381_Birth	C01381	stool	mother	25-30	NA	NO	NA	Birth	0	NA	NA	female	vaginal	NA	full-term	3500	UK
ShaoY_2019	ERR3405184	C01381_21	C01381	stool	infant	25-30	NA	NO	NA	21	21	combined	NA	female	vaginal	NA	full-term	3500	UK
ShaoY_2019	ERR3405090	C01381_4	C01381	stool	infant	25-30	NA	NO	NA	4	4	combined	NA	female	vaginal	NA	full-term	3500	UK
ShaoY_2019	ERR3405091	C01381_7	C01381	stool	infant	25-30	NA	NO	NA	7	7	combined	NA	female	vaginal	NA	full-term	3500	UK
ShaoY_2019	ERR3405225	C01387_Birth	C01387	stool	mother	35-40	NA	NO	YES	Birth	0	NA	NA	female	vaginal	NA	full-term	2400	UK
ShaoY_2019	ERR3405143	C01387_21	C01387	stool	infant	35-40	NA	NO	YES	21	21	breast	NA	male	vaginal	NA	full-term	2400	UK
ShaoY_2019	ERR3406252	C01387_396	C01387	stool	infant	35-40	NA	NO	YES	396	396	combined	NO	male	vaginal	NA	full-term	2400	UK
ShaoY_2019	ERR3405224	C01387_4	C01387	stool	infant	35-40	NA	NO	YES	4	4	combined	YES	male	vaginal	NA	full-term	2400	UK
ShaoY_2019	ERR3405518	C01387_7	C01387	stool	infant	35-40	NA	NO	YES	7	7	combined	YES	male	vaginal	NA	full-term	2400	UK
ShaoY_2019	ERR3405163	C01389_Birth	C01389	stool	mother	35-40	NA	NO	YES	Birth	0	NA	NA	female	CS	Elective_CS	full-term	2300	UK
ShaoY_2019	ERR3405189	C01389_21	C01389	stool	infant	35-40	NA	NO	YES	21	21	breast	NA	female	CS	Elective_CS	full-term	2300	UK
ShaoY_2019	ERR3405226	C01389_4	C01389	stool	infant	35-40	NA	NO	YES	4	4	breast	NA	female	CS	Elective_CS	full-term	2300	UK
ShaoY_2019	ERR3405227	C01389_7	C01389	stool	infant	35-40	NA	NO	YES	7	7	breast	NA	female	CS	Elective_CS	full-term	2300	UK
ShaoY_2019	ERR3405162	C01390_Birth	C01390	stool	mother	30-35	NA	NO	YES	Birth	0	NA	NA	female	CS	Elective_CS	full-term	3000	UK
ShaoY_2019	ERR3405228	C01390_4	C01390	stool	infant	30-35	NA	NO	YES	4	4	breast	NA	male	CS	Elective_CS	full-term	3000	UK
ShaoY_2019	ERR3405167	C01390_7	C01390	stool	infant	30-35	NA	NO	YES	7	7	breast	NA	male	CS	Elective_CS	full-term	3000	UK
ShaoY_2019	ERR3405519	C01442_Birth	C01442	stool	mother	30-35	NA	NO	YES	Birth	0	NA	NA	female	vaginal	NA	full-term	3500	UK
ShaoY_2019	ERR3405147	C01442_21	C01442	stool	infant	30-35	NA	NO	YES	21	21	combined	NA	male	vaginal	NA	full-term	3500	UK
ShaoY_2019	ERR3405179	C01442_4	C01442	stool	infant	30-35	NA	NO	YES	4	4	breast	NA	male	vaginal	NA	full-term	3500	UK
ShaoY_2019	ERR3405183	C01442_7	C01442	stool	infant	30-35	NA	NO	YES	7	7	combined	NA	male	vaginal	NA	full-term	3500	UK
ShaoY_2019	ERR3405177	C01443_Birth	C01443	stool	mother	35-40	NA	NO	YES	Birth	0	NA	NA	female	CS	Emergency_CS	full-term	3500	UK
ShaoY_2019	ERR3405918	C01443_330	C01443	stool	infant	35-40	NA	NO	YES	330	330	NA	NA	male	CS	Emergency_CS	full-term	3500	UK
ShaoY_2019	ERR3405186	C01443_7	C01443	stool	infant	35-40	NA	NO	YES	7	7	combined	NA	male	CS	Emergency_CS	full-term	3500	UK
ShaoY_2019	ERR3405950	C01485_Birth	C01485	stool	mother	40-45	NA	NO	NA	Birth	0	NA	NA	female	vaginal	NA	full-term	3200	UK
ShaoY_2019	ERR3405773	C01485_21	C01485	stool	infant	40-45	NA	NO	NA	21	21	combined	NA	male	vaginal	NA	full-term	3200	UK
ShaoY_2019	ERR3405765	C01485_7	C01485	stool	infant	40-45	NA	NO	NA	7	7	combined	NA	male	vaginal	NA	full-term	3200	UK
ShaoY_2019	ERR3405193	C01488_Birth	C01488	stool	mother	35-40	NA	NO	YES	Birth	0	NA	NA	female	CS	Elective_CS	full-term	2700	UK
ShaoY_2019	ERR3405192	C01488_4	C01488	stool	infant	35-40	NA	NO	YES	4	4	combined	NA	female	CS	Elective_CS	full-term	2700	UK
ShaoY_2019	ERR3405313	C01560_Birth	C01560	stool	mother	40-45	NA	NO	NA	Birth	0	NA	NA	female	vaginal	NA	full-term	2700	UK
ShaoY_2019	ERR3405312	C01560_7	C01560	stool	infant	40-45	NA	NO	NA	7	7	combined	NA	female	vaginal	NA	full-term	2700	UK
ShaoY_2019	ERR3405316	C01696_Birth	C01696	stool	mother	40-45	NA	NO	YES	Birth	0	NA	NA	female	vaginal	NA	full-term	3600	UK
ShaoY_2019	ERR3406220	C01696_297.99999999	C01696	stool	infant	40-45	NA	NO	YES	298	298	NA	NA	male	vaginal	NA	full-term	3600	UK
ShaoY_2019	ERR3405314	C01696_4	C01696	stool	infant	40-45	NA	NO	YES	4	4	combined	NA	male	vaginal	NA	full-term	3600	UK
ShaoY_2019	ERR3405315	C01696_7	C01696	stool	infant	40-45	NA	NO	YES	7	7	combined	NA	male	vaginal	NA	full-term	3600	UK
ShaoY_2019	ERR3405318	C01752_Birth	C01752	stool	mother	35-40	NA	NO	NA	Birth	0	NA	NA	female	vaginal	NA	full-term	3700	UK
ShaoY_2019	ERR3405317	C01752_4	C01752	stool	infant	35-40	NA	NO	NA	4	4	breast	NA	female	vaginal	NA	full-term	3700	UK
ShaoY_2019	ERR3405393	C01752_7	C01752	stool	infant	35-40	NA	NO	NA	7	7	breast	NA	female	vaginal	NA	full-term	3700	UK
ShaoY_2019	ERR3405618	C01756_Birth	C01756	stool	mother	40-45	NA	NO	YES	Birth	0	NA	NA	female	CS	Emergency_CS	full-term	3000	UK
ShaoY_2019	ERR3405647	C01756_21	C01756	stool	infant	40-45	NA	NO	YES	21	21	breast	NA	female	CS	Emergency_CS	full-term	3000	UK
ShaoY_2019	ERR3406223	C01756_288	C01756	stool	infant	40-45	NA	NO	YES	288	288	combined	NO	female	CS	Emergency_CS	full-term	3000	UK
ShaoY_2019	ERR3405620	C01756_4	C01756	stool	infant	40-45	NA	NO	YES	4	4	breast	NA	female	CS	Emergency_CS	full-term	3000	UK
ShaoY_2019	ERR3405621	C01756_7	C01756	stool	infant	40-45	NA	NO	YES	7	7	breast	NA	female	CS	Emergency_CS	full-term	3000	UK
ShaoY_2019	ERR3405322	C01757_Birth	C01757	stool	mother	35-40	NA	NO	YES	Birth	0	NA	NA	female	CS	Emergency_CS	full-term	3600	UK
ShaoY_2019	ERR3405624	C01757_21	C01757	stool	infant	35-40	NA	NO	YES	21	21	combined	NA	male	CS	Emergency_CS	full-term	3600	UK
ShaoY_2019	ERR3406027	C01757_288	C01757	stool	infant	35-40	NA	NO	YES	288	288	NA	NA	male	CS	Emergency_CS	full-term	3600	UK
ShaoY_2019	ERR3405321	C01757_4	C01757	stool	infant	35-40	NA	NO	YES	4	4	combined	NA	male	CS	Emergency_CS	full-term	3600	UK
ShaoY_2019	ERR3405529	C01758_Birth	C01758	stool	mother	35-40	NA	NO	YES	Birth	0	NA	NA	female	vaginal	NA	full-term	3800	UK
ShaoY_2019	ERR3405526	C01758_21	C01758	stool	infant	35-40	NA	NO	YES	21	21	combined	NA	female	vaginal	NA	full-term	3800	UK
ShaoY_2019	ERR3406224	C01758_305.999999999997	C01758	stool	infant	35-40	NA	NO	YES	306	306	combined	NA	female	vaginal	NA	full-term	3800	UK
ShaoY_2019	ERR3405527	C01758_4	C01758	stool	infant	35-40	NA	NO	YES	4	4	combined	NA	female	vaginal	NA	full-term	3800	UK
ShaoY_2019	ERR3405528	C01758_7	C01758	stool	infant	35-40	NA	NO	YES	7	7	combined	NA	female	vaginal	NA	full-term	3800	UK
ShaoY_2019	ERR3405324	C01831_Birth	C01831	stool	mother	35-40	NA	NO	YES	Birth	0	NA	NA	female	CS	Emergency_CS	full-term	2400	UK
ShaoY_2019	ERR3405623	C01831_21	C01831	stool	infant	35-40	NA	NO	YES	21	21	breast	NA	male	CS	Emergency_CS	full-term	2400	UK
ShaoY_2019	ERR3405323	C01831_4	C01831	stool	infant	35-40	NA	NO	YES	4	4	combined	NA	male	CS	Emergency_CS	full-term	2400	UK
ShaoY_2019	ERR3406059	C01831_NA	C01831	stool	infant	35-40	NA	NO	YES	NA	NA	combined	NA	male	CS	Emergency_CS	full-term	2400	UK
ShaoY_2019	ERR3405403	C01839_Birth	C01839	stool	mother	35-40	NA	NO	NA	Birth	0	NA	NA	female	vaginal	NA	full-term	3800	UK
ShaoY_2019	ERR3405400	C01839_21	C01839	stool	infant	35-40	NA	NO	NA	21	21	breast	NA	female	vaginal	NA	full-term	3800	UK
ShaoY_2019	ERR3405401	C01839_4	C01839	stool	infant	35-40	NA	NO	NA	4	4	breast	NA	female	vaginal	NA	full-term	3800	UK
ShaoY_2019	ERR3405402	C01839_7	C01839	stool	infant	35-40	NA	NO	NA	7	7	breast	NA	female	vaginal	NA	full-term	3800	UK
ShaoY_2019	ERR3405407	C01840_Birth	C01840	stool	mother	30-35	NA	NO	NA	Birth	0	NA	NA	female	vaginal	NA	full-term	3200	UK
ShaoY_2019	ERR3405404	C01840_21	C01840	stool	infant	30-35	NA	NO	NA	21	21	combined	NA	female	vaginal	NA	full-term	3200	UK
ShaoY_2019	ERR3406226	C01840_284.00000001	C01840	stool	infant	30-35	NA	NO	NA	284	284	combined	NA	female	vaginal	NA	full-term	3200	UK
ShaoY_2019	ERR3405405	C01840_4	C01840	stool	infant	30-35	NA	NO	NA	4	4	combined	NA	female	vaginal	NA	full-term	3200	UK
ShaoY_2019	ERR3405406	C01840_7	C01840	stool	infant	30-35	NA	NO	NA	7	7	combined	NA	female	vaginal	NA	full-term	3200	UK
ShaoY_2019	ERR3405411	C01841_Birth	C01841	stool	mother	40-45	NA	YES	YES	Birth	0	NA	NA	female	vaginal	NA	full-term	2000	UK
ShaoY_2019	ERR3405408	C01841_21	C01841	stool	infant	40-45	NA	YES	YES	21	21	combined	NA	female	vaginal	NA	full-term	2000	UK
ShaoY_2019	ERR3406227	C01841_297	C01841	stool	infant	40-45	NA	NO	YES	297	297	combined	NA	female	vaginal	NA	full-term	2000	UK
ShaoY_2019	ERR3405409	C01841_4	C01841	stool	infant	40-45	NA	YES	YES	4	4	combined	NA	female	vaginal	NA	full-term	2000	UK
ShaoY_2019	ERR3405410	C01841_7	C01841	stool	infant	40-45	NA	YES	YES	7	7	combined	NA	female	vaginal	NA	full-term	2000	UK
ShaoY_2019	ERR3405415	C01844_Birth	C01844	stool	mother	40-45	NA	NO	NA	Birth	0	NA	NA	female	vaginal	NA	full-term	3600	UK
ShaoY_2019	ERR3405412	C01844_21	C01844	stool	infant	40-45	NA	NO	NA	21	21	combined	NA	male	vaginal	NA	full-term	3600	UK
ShaoY_2019	ERR3406036	C01844_282.99999999	C01844	stool	infant	40-45	NA	NO	NA	283	283	combined	NA	male	vaginal	NA	full-term	3600	UK
ShaoY_2019	ERR3405413	C01844_4	C01844	stool	infant	40-45	NA	NO	NA	4	4	breast	NA	male	vaginal	NA	full-term	3600	UK
ShaoY_2019	ERR3405414	C01844_7	C01844	stool	infant	40-45	NA	NO	NA	7	7	combined	NA	male	vaginal	NA	full-term	3600	UK
ShaoY_2019	ERR3405533	C01871_Birth	C01871	stool	mother	25-30	NA	NO	YES	Birth	0	NA	NA	female	vaginal	NA	full-term	3100	UK
ShaoY_2019	ERR3405530	C01871_21	C01871	stool	infant	25-30	NA	NO	YES	21	21	breast	NA	female	vaginal	NA	full-term	3100	UK
ShaoY_2019	ERR3405531	C01871_4	C01871	stool	infant	25-30	NA	NO	YES	4	4	breast	NA	female	vaginal	NA	full-term	3100	UK
ShaoY_2019	ERR3405532	C01871_7	C01871	stool	infant	25-30	NA	NO	YES	7	7	breast	NA	female	vaginal	NA	full-term	3100	UK
ShaoY_2019	ERR3405964	C01873_Birth	C01873	stool	mother	40-45	NA	NO	YES	Birth	0	NA	NA	female	vaginal	NA	full-term	2900	UK
ShaoY_2019	ERR3405817	C01873_21	C01873	stool	infant	40-45	NA	NO	YES	21	21	combined	NA	male	vaginal	NA	full-term	2900	UK
ShaoY_2019	ERR3406228	C01873_278.00000001	C01873	stool	infant	40-45	NA	NO	YES	278	278	combined	NO	male	vaginal	NA	full-term	2900	UK
ShaoY_2019	ERR3405804	C01873_7	C01873	stool	infant	40-45	NA	NO	YES	7	7	combined	NA	male	vaginal	NA	full-term	2900	UK
ShaoY_2019	ERR3405730	C01914_Birth	C01914	stool	mother	30-35	NA	NO	YES	Birth	0	NA	NA	female	CS	Emergency_CS	full-term	3900	UK
ShaoY_2019	ERR3405966	C01914_4	C01914	stool	infant	30-35	NA	NO	YES	4	4	breast	NA	male	CS	Emergency_CS	full-term	3900	UK
ShaoY_2019	ERR3405732	C01914_7	C01914	stool	infant	30-35	NA	NO	YES	7	7	breast	NA	male	CS	Emergency_CS	full-term	3900	UK
ShaoY_2019	ERR3405729	C01916_Birth	C01916	stool	mother	40-45	NA	NO	YES	Birth	0	NA	NA	female	vaginal	NA	full-term	4300	UK
ShaoY_2019	ERR3405968	C01916_21	C01916	stool	infant	40-45	NA	NO	YES	21	21	NA	NA	male	vaginal	NA	full-term	4300	UK
ShaoY_2019	ERR3405656	C01916_7	C01916	stool	infant	40-45	NA	NO	YES	7	7	NA	NA	male	vaginal	NA	full-term	4300	UK
ShaoY_2019	ERR3405428	C01917_Birth	C01917	stool	mother	40-45	NA	NO	NA	Birth	0	NA	NA	female	vaginal	NA	full-term	3500	UK
ShaoY_2019	ERR3405425	C01917_21	C01917	stool	infant	40-45	NA	NO	NA	21	21	breast	NA	female	vaginal	NA	full-term	3500	UK
ShaoY_2019	ERR3406249	C01917_305.999999999997	C01917	stool	infant	40-45	NA	NO	NA	306	306	combined	NO	female	vaginal	NA	full-term	3500	UK
ShaoY_2019	ERR3405426	C01917_4	C01917	stool	infant	40-45	NA	NO	NA	4	4	breast	NA	female	vaginal	NA	full-term	3500	UK
ShaoY_2019	ERR3405427	C01917_7	C01917	stool	infant	40-45	NA	NO	NA	7	7	breast	NA	female	vaginal	NA	full-term	3500	UK
ShaoY_2019	ERR3405432	C01919_Birth	C01919	stool	mother	35-40	NA	NO	YES	Birth	0	NA	NA	female	CS	Elective_CS	full-term	3600	UK
ShaoY_2019	ERR3405429	C01919_21	C01919	stool	infant	35-40	NA	NO	YES	21	21	combined	NA	male	CS	Elective_CS	full-term	3600	UK
ShaoY_2019	ERR3406230	C01919_273.99999999	C01919	stool	infant	35-40	NA	NO	YES	274	274	combined	NO	male	CS	Elective_CS	full-term	3600	UK
ShaoY_2019	ERR3405430	C01919_4	C01919	stool	infant	35-40	NA	NO	YES	4	4	combined	NA	male	CS	Elective_CS	full-term	3600	UK
ShaoY_2019	ERR3405431	C01919_7	C01919	stool	infant	35-40	NA	NO	YES	7	7	combined	NA	male	CS	Elective_CS	full-term	3600	UK
ShaoY_2019	ERR3405436	C01929_Birth	C01929	stool	mother	30-35	NA	NO	NA	Birth	0	NA	NA	female	vaginal	NA	full-term	3900	UK
ShaoY_2019	ERR3405433	C01929_21	C01929	stool	infant	30-35	NA	NO	NA	21	21	combined	NA	female	vaginal	NA	full-term	3900	UK
ShaoY_2019	ERR3405434	C01929_4	C01929	stool	infant	30-35	NA	NO	NA	4	4	combined	NA	female	vaginal	NA	full-term	3900	UK
ShaoY_2019	ERR3405435	C01929_7	C01929	stool	infant	30-35	NA	NO	NA	7	7	combined	NA	female	vaginal	NA	full-term	3900	UK
ShaoY_2019	ERR3405440	C01930_Birth	C01930	stool	mother	30-35	NA	NO	YES	Birth	0	NA	NA	female	CS	Elective_CS	full-term	3200	UK
ShaoY_2019	ERR3405437	C01930_21	C01930	stool	infant	30-35	NA	NO	YES	21	21	combined	NA	male	CS	Elective_CS	full-term	3200	UK
ShaoY_2019	ERR3405927	C01930_267	C01930	stool	infant	30-35	NA	NO	YES	267	267	combined	NA	male	CS	Elective_CS	full-term	3200	UK
ShaoY_2019	ERR3405438	C01930_4	C01930	stool	infant	30-35	NA	NO	YES	4	4	combined	NA	male	CS	Elective_CS	full-term	3200	UK
ShaoY_2019	ERR3405439	C01930_7	C01930	stool	infant	30-35	NA	NO	YES	7	7	combined	NA	male	CS	Elective_CS	full-term	3200	UK
ShaoY_2019	ERR3405972	C01959_Birth	C01959	stool	mother	30-35	NA	NO	YES	Birth	0	NA	NA	female	CS	Elective_CS	full-term	3700	UK
ShaoY_2019	ERR3405813	C01959_21	C01959	stool	infant	30-35	NA	NO	YES	21	21	breast	NA	male	CS	Elective_CS	full-term	3700	UK
ShaoY_2019	ERR3406019	C01959_261.99999999	C01959	stool	infant	30-35	NA	NO	YES	262	262	combined	NA	male	CS	Elective_CS	full-term	3700	UK
ShaoY_2019	ERR3405974	C01960_Birth	C01960	stool	mother	35-40	NA	NO	YES	Birth	0	NA	NA	female	CS	Emergency_CS	full-term	3400	UK
ShaoY_2019	ERR3405945	C01960_261.99999999	C01960	stool	infant	35-40	NA	NO	YES	262	262	combined	NA	male	CS	Emergency_CS	full-term	3400	UK
ShaoY_2019	ERR3405819	C01960_7	C01960	stool	infant	35-40	NA	NO	YES	7	7	NA	NA	male	CS	Emergency_CS	full-term	3400	UK
ShaoY_2019	ERR3405537	C01962_Birth	C01962	stool	mother	30-35	NA	NO	YES	Birth	0	NA	NA	female	vaginal	NA	full-term	4100	UK
ShaoY_2019	ERR3405534	C01962_21	C01962	stool	infant	30-35	NA	NO	YES	21	21	combined	NA	male	vaginal	NA	full-term	4100	UK
ShaoY_2019	ERR3405919	C01962_261.99999999	C01962	stool	infant	30-35	NA	NO	YES	262	262	NA	NA	male	vaginal	NA	full-term	4100	UK
ShaoY_2019	ERR3405535	C01962_4	C01962	stool	infant	30-35	NA	NO	YES	4	4	combined	NA	male	vaginal	NA	full-term	4100	UK
ShaoY_2019	ERR3405536	C01962_7	C01962	stool	infant	30-35	NA	NO	YES	7	7	combined	NA	male	vaginal	NA	full-term	4100	UK
ShaoY_2019	ERR3405444	C01990_Birth	C01990	stool	mother	35-40	NA	NO	YES	Birth	0	NA	NA	female	vaginal	NA	full-term	3200	UK
ShaoY_2019	ERR3405441	C01990_21	C01990	stool	infant	35-40	NA	NO	YES	21	21	breast	NA	female	vaginal	NA	full-term	3200	UK
ShaoY_2019	ERR3405442	C01990_4	C01990	stool	infant	35-40	NA	NO	YES	4	4	breast	NA	female	vaginal	NA	full-term	3200	UK
ShaoY_2019	ERR3405443	C01990_7	C01990	stool	infant	35-40	NA	NO	YES	7	7	breast	NA	female	vaginal	NA	full-term	3200	UK
ShaoY_2019	ERR3405541	C01991_Birth	C01991	stool	mother	35-40	NA	NO	YES	Birth	0	NA	NA	female	vaginal	NA	full-term	2900	UK
ShaoY_2019	ERR3405538	C01991_21	C01991	stool	infant	35-40	NA	NO	YES	21	21	combined	NA	female	vaginal	NA	full-term	2900	UK
ShaoY_2019	ERR3405539	C01991_4	C01991	stool	infant	35-40	NA	NO	YES	4	4	formula	NA	female	vaginal	NA	full-term	2900	UK
ShaoY_2019	ERR3405540	C01991_7	C01991	stool	infant	35-40	NA	NO	YES	7	7	combined	NA	female	vaginal	NA	full-term	2900	UK
ShaoY_2019	ERR3405545	C01994_Birth	C01994	stool	mother	40-45	NA	NO	NA	Birth	0	NA	NA	female	vaginal	NA	full-term	3800	UK
ShaoY_2019	ERR3405542	C01994_21	C01994	stool	infant	40-45	NA	NO	NA	21	21	combined	NA	female	vaginal	NA	full-term	3800	UK
ShaoY_2019	ERR3406232	C01994_279.99999999	C01994	stool	infant	40-45	NA	NO	NA	280	280	combined	NA	female	vaginal	NA	full-term	3800	UK
ShaoY_2019	ERR3405543	C01994_4	C01994	stool	infant	40-45	NA	NO	NA	4	4	combined	NO	female	vaginal	NA	full-term	3800	UK
ShaoY_2019	ERR3405544	C01994_7	C01994	stool	infant	40-45	NA	NO	NA	7	7	combined	NA	female	vaginal	NA	full-term	3800	UK
ShaoY_2019	ERR3405552	C02044_Birth	C02044	stool	mother	35-40	NA	NO	YES	Birth	0	NA	NA	female	CS	Elective_CS	full-term	3600	UK
ShaoY_2019	ERR3405549	C02044_21	C02044	stool	infant	35-40	NA	NO	YES	21	21	combined	NA	male	CS	Elective_CS	full-term	3600	UK
ShaoY_2019	ERR3405550	C02044_4	C02044	stool	infant	35-40	NA	NO	YES	4	4	combined	NO	male	CS	Elective_CS	full-term	3600	UK
ShaoY_2019	ERR3405551	C02044_7	C02044	stool	infant	35-40	NA	NO	YES	7	7	combined	NA	male	CS	Elective_CS	full-term	3600	UK
ShaoY_2019	ERR3405556	C02047_Birth	C02047	stool	mother	35-40	NA	NO	YES	Birth	0	NA	NA	female	CS	Emergency_CS	full-term	3700	UK
ShaoY_2019	ERR3405553	C02047_21	C02047	stool	infant	35-40	NA	NO	YES	21	21	combined	NA	male	CS	Emergency_CS	full-term	3700	UK
ShaoY_2019	ERR3405554	C02047_4	C02047	stool	infant	35-40	NA	NO	YES	4	4	combined	NA	male	CS	Emergency_CS	full-term	3700	UK
ShaoY_2019	ERR3405555	C02047_7	C02047	stool	infant	35-40	NA	NO	YES	7	7	combined	NA	male	CS	Emergency_CS	full-term	3700	UK
ShaoY_2019	ERR3405978	C02056_Birth	C02056	stool	mother	25-30	NA	NO	YES	Birth	0	NA	NA	female	CS	Elective_CS	full-term	3200	UK
ShaoY_2019	ERR3405820	C02056_21	C02056	stool	infant	25-30	NA	NO	YES	21	21	breast	NA	NA	CS	Elective_CS	full-term	3200	UK
ShaoY_2019	ERR3406233	C02056_257.00000001	C02056	stool	infant	25-30	NA	NO	YES	257	257	combined	NA	NA	CS	Elective_CS	full-term	3200	UK
ShaoY_2019	ERR3405971	C02056_7	C02056	stool	infant	25-30	NA	NO	YES	7	7	breast	NA	NA	CS	Elective_CS	full-term	3200	UK
ShaoY_2019	ERR3405979	C02057_Birth	C02057	stool	mother	30-35	NA	NO	YES	Birth	0	NA	NA	female	CS	Emergency_CS	full-term	NA	UK
ShaoY_2019	ERR3405821	C02057_21	C02057	stool	infant	30-35	NA	NO	YES	21	21	combined	NA	NA	CS	Emergency_CS	full-term	NA	UK
ShaoY_2019	ERR3405855	C02057_4	C02057	stool	infant	30-35	NA	NO	YES	4	4	combined	NA	NA	CS	Emergency_CS	full-term	NA	UK
ShaoY_2019	ERR3405812	C02057_7	C02057	stool	infant	30-35	NA	NO	YES	7	7	combined	NA	NA	CS	Emergency_CS	full-term	NA	UK
ShaoY_2019	ERR3405976	C02058_Birth	C02058	stool	mother	35-40	NA	NO	YES	Birth	0	NA	NA	female	vaginal	NA	full-term	2900	UK
ShaoY_2019	ERR3406045	C02058_21	C02058	stool	infant	35-40	NA	NO	YES	21	21	combined	NA	female	vaginal	NA	full-term	2900	UK
ShaoY_2019	ERR3406043	C02058_7	C02058	stool	infant	35-40	NA	NO	YES	7	7	combined	NA	female	vaginal	NA	full-term	2900	UK
ShaoY_2019	ERR3405560	C02059_Birth	C02059	stool	mother	35-40	NA	NO	YES	Birth	0	NA	NA	female	CS	Elective_CS	full-term	3300	UK
ShaoY_2019	ERR3405557	C02059_21	C02059	stool	infant	35-40	NA	NO	YES	21	21	combined	YES	female	CS	Elective_CS	full-term	3300	UK
ShaoY_2019	ERR3405558	C02059_4	C02059	stool	infant	35-40	NA	NO	YES	4	4	combined	NO	female	CS	Elective_CS	full-term	3300	UK
ShaoY_2019	ERR3405559	C02059_7	C02059	stool	infant	35-40	NA	NO	YES	7	7	combined	NA	female	CS	Elective_CS	full-term	3300	UK
ShaoY_2019	ERR3405975	C02061_Birth	C02061	stool	mother	35-40	NA	NO	NA	Birth	0	NA	NA	female	vaginal	NA	full-term	3600	UK
ShaoY_2019	ERR3405823	C02061_21	C02061	stool	infant	35-40	NA	NO	NA	21	21	breast	NA	male	vaginal	NA	full-term	3600	UK
ShaoY_2019	ERR3406038	C02061_255	C02061	stool	infant	35-40	NA	NO	NA	255	255	combined	NO	male	vaginal	NA	full-term	3600	UK
ShaoY_2019	ERR3406042	C02061_4	C02061	stool	infant	35-40	NA	NO	NA	4	4	combined	NA	male	vaginal	NA	full-term	3600	UK
ShaoY_2019	ERR3405625	C02097_Birth	C02097	stool	mother	40-45	NA	NO	YES	Birth	0	NA	NA	female	vaginal	NA	full-term	2300	UK
ShaoY_2019	ERR3405626	C02097_21	C02097	stool	infant	40-45	NA	NO	YES	21	21	breast	NA	female	vaginal	NA	full-term	2300	UK
ShaoY_2019	ERR3405658	C02097_7	C02097	stool	infant	40-45	NA	NO	YES	7	7	breast	NA	female	vaginal	NA	full-term	2300	UK
ShaoY_2019	ERR3405740	C02131_Birth	C02131	stool	mother	30-35	NA	NO	NA	Birth	0	NA	NA	female	vaginal	NA	full-term	3500	UK
ShaoY_2019	ERR3406243	C02131_257.00000001	C02131	stool	infant	30-35	NA	NO	NA	257	257	combined	NO	male	vaginal	NA	full-term	3500	UK
ShaoY_2019	ERR3405659	C02131_7	C02131	stool	infant	30-35	NA	NO	NA	7	7	combined	NA	male	vaginal	NA	full-term	3500	UK
ShaoY_2019	ERR3405677	C02142_Birth	C02142	stool	mother	30-35	NA	NO	YES	Birth	0	NA	NA	female	CS	Elective_CS	full-term	3300	UK
ShaoY_2019	ERR3405660	C02142_7	C02142	stool	infant	30-35	NA	NO	YES	7	7	breast	NA	female	CS	Elective_CS	full-term	3300	UK
ShaoY_2019	ERR3405741	C02143_Birth	C02143	stool	mother	25-30	NA	NO	NA	Birth	0	NA	NA	female	vaginal	NA	full-term	3200	UK
ShaoY_2019	ERR3406235	C02143_233.00000001	C02143	stool	infant	25-30	NA	NO	NA	233	233	combined	NA	female	vaginal	NA	full-term	3200	UK
ShaoY_2019	ERR3405661	C02143_7	C02143	stool	infant	25-30	NA	NO	NA	7	7	breast	NA	female	vaginal	NA	full-term	3200	UK
ShaoY_2019	ERR3405742	C02180_Birth	C02180	stool	mother	40-45	NA	NO	YES	Birth	0	NA	NA	female	vaginal	NA	full-term	2500	UK
ShaoY_2019	ERR3405663	C02180_7	C02180	stool	infant	40-45	NA	NO	YES	7	7	combined	NA	male	vaginal	NA	full-term	2500	UK
ShaoY_2019	ERR3405674	C02186_Birth	C02186	stool	mother	30-35	NA	NO	YES	Birth	0	NA	NA	female	vaginal	NA	full-term	3200	UK
ShaoY_2019	ERR3405662	C02186_7	C02186	stool	infant	30-35	NA	NO	YES	7	7	NA	NA	male	vaginal	NA	full-term	3200	UK
ShaoY_2019	ERR3405676	C02223_Birth	C02223	stool	mother	30-35	NA	NO	YES	Birth	0	NA	NA	female	CS	Elective_CS	full-term	2300	UK
ShaoY_2019	ERR3406061	C02223_222	C02223	stool	infant	30-35	NA	NO	YES	222	222	breast	NO	male	CS	Elective_CS	full-term	2300	UK
ShaoY_2019	ERR3405664	C02223_7	C02223	stool	infant	30-35	NA	NO	YES	7	7	combined	NO	male	CS	Elective_CS	full-term	2300	UK
ShaoY_2019	ERR3405676T1	C02223T_Birth	C02223T	stool	mother	30-35	NA	NO	YES	Birth	0	NA	NA	female	CS		full-term		UK
ShaoY_2019	ERR3406062	C02223T_222	C02223T	stool	infant	30-35	NA	NO	YES	222	222	combined	NO	male	CS	Elective_CS	full-term	2300	UK
ShaoY_2019	ERR3405665	C02223T_7	C02223T	stool	infant	30-35	NA	NO	YES	7	7	combined	NO	male	CS	Elective_CS	full-term	2300	UK
ShaoY_2019	ERR3405678	C02236_Birth	C02236	stool	mother	30-35	NA	NO	YES	Birth	0	NA	NA	female	CS	Emergency_CS	full-term	3800	UK
ShaoY_2019	ERR3406236	C02236_230.00000001	C02236	stool	infant	30-35	NA	NO	YES	230	230	combined	NA	male	CS	Emergency_CS	full-term	3800	UK
ShaoY_2019	ERR3405670	C02236_7	C02236	stool	infant	30-35	NA	NO	YES	7	7	breast	NO	male	CS	Emergency_CS	full-term	3800	UK
ShaoY_2019	ERR3405675	C02294_Birth	C02294	stool	mother	30-35	NA	NO	NA	Birth	0	NA	NA	female	vaginal	NA	full-term	2400	UK
ShaoY_2019	ERR3405667	C02294_7	C02294	stool	infant	30-35	NA	NO	NA	7	7	breast	NA	female	vaginal	NA	full-term	2400	UK
ShaoY_2019	ERR3405675T1	C02294T_Birth	C02294T	stool	mother	30-35	NA	NO	NA	Birth	0	NA	NA	female	vaginal		full-term	2400	UK
ShaoY_2019	ERR3405668	C02294T_7	C02294T	stool	infant	30-35	NA	NO	NA	7	7	breast	NA	female	vaginal	NA	full-term	2400	UK
ShaoY_2019	ERR3405679	C02295_Birth	C02295	stool	mother	40-45	NA	NO	YES	Birth	0	NA	NA	female	CS	Elective_CS	full-term	2700	UK
ShaoY_2019	ERR3406075	C02295_266.00000001	C02295	stool	infant	40-45	NA	NO	YES	266	266	combined	NA	female	CS	Elective_CS	full-term	2700	UK
ShaoY_2019	ERR3405669	C02295_7	C02295	stool	infant	40-45	NA	NO	YES	7	7	breast	NA	female	CS	Elective_CS	full-term	2700	UK
ShaoY_2019	ERR3405702	C02331_Birth	C02331	stool	mother	25-30	NA	NO	NA	Birth	0	NA	NA	female	vaginal	NA	full-term	2500	UK
ShaoY_2019	ERR3405673	C02331_7	C02331	stool	infant	25-30	NA	NO	NA	7	7	combined	NO	female	vaginal	NA	full-term	2500	UK
ShaoY_2019	ERR3405681	C02353_Birth	C02353	stool	mother	35-40	NA	NO	NA	Birth	0	NA	NA	female	vaginal	NA	full-term	3600	UK
ShaoY_2019	ERR3405700	C02353_7	C02353	stool	infant	35-40	NA	NO	NA	7	7	NA	NA	female	vaginal	NA	full-term	3600	UK
ShaoY_2019	ERR3405682	C02391_Birth	C02391	stool	mother	30-35	NA	NO	NA	Birth	0	NA	NA	female	vaginal	NA	full-term	3600	UK
ShaoY_2019	ERR3406239	C02391_213.99999999	C02391	stool	infant	30-35	NA	NO	NA	214	214	combined	NA	female	vaginal	NA	full-term	3600	UK
ShaoY_2019	ERR3405701	C02391_7	C02391	stool	infant	30-35	NA	NO	NA	7	7	breast	NO	female	vaginal	NA	full-term	3600	UK
ShaoY_2019	ERR3405683	C02514_Birth	C02514	stool	mother	30-35	NA	NO	NA	Birth	0	NA	NA	female	vaginal	NA	full-term	3400	UK
ShaoY_2019	ERR3406063	C02514_174	C02514	stool	infant	30-35	NA	NO	NA	174	174	combined	NO	male	vaginal	NA	full-term	3400	UK
ShaoY_2019	ERR3405703	C02514_7	C02514	stool	infant	30-35	NA	NO	NA	7	7	breast	YES	male	vaginal	NA	full-term	3400	UK
ShaoY_2019	ERR3405684	C02516_Birth	C02516	stool	mother	35-40	NA	NO	NA	Birth	0	NA	NA	female	vaginal	NA	full-term	2800	UK
ShaoY_2019	ERR3406064	C02516_189.99999999	C02516	stool	infant	35-40	NA	NO	NA	190	190	combined	NA	female	vaginal	NA	full-term	2800	UK
ShaoY_2019	ERR3405704	C02516_7	C02516	stool	infant	35-40	NA	NO	NA	7	7	combined	NO	female	vaginal	NA	full-term	2800	UK
ShaoY_2019	ERR3405686	C02548_Birth	C02548	stool	mother	35-40	NA	NO	NA	Birth	0	NA	NA	female	vaginal	NA	full-term	3800	UK
ShaoY_2019	ERR3405709	C02548_7	C02548	stool	infant	35-40	NA	NO	NA	7	7	breast	NO	male	vaginal	NA	full-term	3800	UK
ShaoY_2019	ERR3405685	C02565_Birth	C02565	stool	mother	35-40	NA	NO	YES	Birth	0	NA	NA	female	CS	Elective_CS	full-term	3400	UK
ShaoY_2019	ERR3405708	C02565_7	C02565	stool	infant	35-40	NA	NO	YES	7	7	combined	NO	male	CS	Elective_CS	full-term	3400	UK
ShaoY_2019	ERR3405689	C02566_Birth	C02566	stool	mother	35-40	NA	NO	YES	Birth	0	NA	NA	female	CS	Emergency_CS	full-term	3000	UK
ShaoY_2019	ERR3405706	C02566_7	C02566	stool	infant	35-40	NA	NO	YES	7	7	combined	NO	male	CS	Emergency_CS	full-term	3000	UK
ShaoY_2019	ERR3405688	C02571_Birth	C02571	stool	mother	30-35	NA	NO	NA	Birth	0	NA	NA	female	vaginal	NA	full-term	3500	UK
ShaoY_2019	ERR3405707	C02571_7	C02571	stool	infant	30-35	NA	NO	NA	7	7	breast	YES	male	vaginal	NA	full-term	3500	UK
ShaoY_2019	ERR3405687	C02634_Birth	C02634	stool	mother	30-35	NA	NO	YES	Birth	0	NA	NA	female	vaginal	NA	full-term	3000	UK
ShaoY_2019	ERR3405710	C02634_7	C02634	stool	infant	30-35	NA	NO	YES	7	7	breast	NO	male	vaginal	NA	full-term	3000	UK
ShaoY_2019	ERR3405720	C02649_Birth	C02649	stool	mother	30-35	NA	NO	NA	Birth	0	NA	NA	female	vaginal	NA	full-term	3600	UK
ShaoY_2019	ERR3405711	C02649_7	C02649	stool	infant	30-35	NA	NO	NA	7	7	combined	NO	male	vaginal	NA	full-term	3600	UK
ShaoY_2019	ERR3405721	C02670_Birth	C02670	stool	mother	35-40	NA	NO	YES	Birth	0	NA	NA	female	CS	Emergency_CS	full-term	3500	UK
ShaoY_2019	ERR3405712	C02670_7	C02670	stool	infant	35-40	NA	NO	YES	7	7	breast	NO	female	CS	Emergency_CS	full-term	3500	UK
ShaoY_2019	ERR3405690	C02695_Birth	C02695	stool	mother	30-35	NA	NO	NA	Birth	0	NA	NA	female	vaginal	NA	full-term	2900	UK
ShaoY_2019	ERR3405715	C02695_7	C02695	stool	infant	30-35	NA	NO	NA	7	7	combined	NA	female	vaginal	NA	full-term	2900	UK
ShaoY_2019	ERR3405695	C02755_Birth	C02755	stool	mother	35-40	NA	NO	NA	Birth	0	NA	NA	female	vaginal	NA	full-term	3100	UK
ShaoY_2019	ERR3405718	C02755_7	C02755	stool	infant	35-40	NA	NO	NA	7	7	combined	YES	male	vaginal	NA	full-term	3100	UK
ShaoY_2019	ERR3405693	C02756_Birth	C02756	stool	mother	40-45	NA	NO	YES	Birth	0	NA	NA	female	CS	Elective_CS	full-term	2900	UK
ShaoY_2019	ERR3405716	C02756_7	C02756	stool	infant	40-45	NA	NO	YES	7	7	combined	NO	female	CS	Elective_CS	full-term	2900	UK
ShaoY_2019	ERR3405691	C02868_Birth	C02868	stool	mother	35-40	NA	NO	YES	Birth	0	NA	NA	female	CS	Emergency_CS	full-term	3700	UK
ShaoY_2019	ERR3405725	C02868_7	C02868	stool	infant	35-40	NA	NO	YES	7	7	combined	NO	male	CS	Emergency_CS	full-term	3700	UK
ShaoY_2019	ERR3405697	C02892_Birth	C02892	stool	mother	35-40	NA	NO	NA	Birth	0	NA	NA	female	vaginal	NA	full-term	4200	UK
ShaoY_2019	ERR3405696	C02892_7	C02892	stool	infant	35-40	NA	NO	NA	7	7	combined	YES	male	vaginal	NA	full-term	4200	UK
ShaoY_2019	ERR3404718	S1_Birth	S1	stool	mother	NA	NA	YES	NA	Birth	0	NA	NA	female	vaginal	NA	full-term	NA	UK
ShaoY_2019	ERR3404686	S1_4	S1	stool	infant	NA	NA	YES	NA	4	4	breast	NA	NA	vaginal	NA	full-term	NA	UK
ShaoY_2019	ERR3404719	S10_Birth	S10	stool	mother	NA	NA	NO	YES	Birth	0	NA	NA	female	CS	Elective_CS	full-term	NA	UK
ShaoY_2019	ERR3404694	S10_7	S10	stool	infant	NA	NA	NO	YES	7	7	combined	NA	NA	CS	Elective_CS	full-term	NA	UK
ShaoY_2019	ERR3404720	S13_Birth	S13	stool	mother	NA	NA	YES	NA	Birth	0	NA	NA	female	vaginal	NA	full-term	NA	UK
ShaoY_2019	ERR3404697	S13_7	S13	stool	infant	NA	NA	YES	NA	7	7	breast	NA	NA	vaginal	NA	full-term	NA	UK
ShaoY_2019	ERR3404721	S3_Birth	S3	stool	mother	NA	NA	NO	NA	Birth	0	NA	NA	female	vaginal	NA	full-term	NA	UK
ShaoY_2019	ERR3404688	S3_7	S3	stool	infant	NA	NA	NO	NA	7	7	formula	NA	NA	vaginal	NA	full-term	NA	UK
ShaoY_2019	ERR3404723	S33_Birth	S33	stool	mother	NA	NA	NO	NA	Birth	0	NA	NA	female	vaginal	NA	full-term	NA	UK
ShaoY_2019	ERR3404722	S33_7	S33	stool	infant	NA	NA	NO	NA	7	7	breast	NA	NA	vaginal	NA	full-term	NA	UK
ShaoY_2019	ERR3404725	S34_Birth	S34	stool	mother	NA	NA	NO	NA	Birth	0	NA	NA	female	vaginal	NA	full-term	NA	UK
ShaoY_2019	ERR3404724	S34_7	S34	stool	infant	NA	NA	NO	NA	7	7	combined	NA	NA	vaginal	NA	full-term	NA	UK
ShaoY_2019	ERR3404732	S7_Birth	S7	stool	mother	NA	NA	NO	NA	Birth	0	NA	NA	female	vaginal	NA	full-term	NA	UK
ShaoY_2019	ERR3404691	S7_7	S7	stool	infant	NA	NA	NO	NA	7	7	combined	NA	NA	vaginal	NA	full-term	NA	UK
1 Three pairs of twins

## Sheet: Wampach et al.
Study	Run	SampleID	PersonID	Type	Category	Maternal age	Maternal body mass index before pregnancy	Maternal antibiotics before delivery	Maternal intrapartum antibiotics	Sampling from papers	Sampling, day	Feeding regimen	Postnatal antibiotic intervention in infants	Gender	Mode of delivery	Caesarean-section type	Gestational age	Birth weight	Country
WampachL_2018	SRR5575606	M_C100	100	stool	mother	40-45	25.2595	NA	YES	Birth	0	NA	NA	female	vaginal	NA	NA	NA	LUX
WampachL_2018	SRR5575361	V2_C100	100	stool	infant	40-45	25.2595	NA	YES	around 3 days	3	breast	NA	female	vaginal	NA	full-term	3730	LUX
WampachL_2018	SRR5575421	V3_C100	100	stool	infant	40-45	25.2595	NA	YES	around 5 days	5	breast	NA	female	vaginal	NA	full-term	3730	LUX
WampachL_2018	SRR5575408	M_C101	101	stool	mother	30-35	NA	NA	YES	Birth	0	NA	NA	female	CS	Emergency_CS	NA	NA	LUX
WampachL_2018	SRR5575359	V1_C101	101	stool	infant	30-35	NA	NA	YES	around 1 day	1	formula	NA	male	CS	Emergency_CS	preterm	1970	LUX
WampachL_2018	SRR5575418	V2_C101	101	stool	infant	30-35	NA	NA	YES	around 3 days	3	combined	NA	male	CS	Emergency_CS	preterm	1970	LUX
WampachL_2018	SRR5575354	V3_C101	101	stool	infant	30-35	NA	NA	YES	around 5 days	5	combined	NA	male	CS	Emergency_CS	preterm	1970	LUX
WampachL_2018	SRR7716244	M_C105	105	stool	mother	30-35	19.6052	NA	NO	Birth	0	NA	NA	female	vaginal	NA	NA	NA	LUX
WampachL_2018	SRR7716236	V2_C105	105	stool	infant	30-35	19.6052	NA	NO	around 3 dayS	3	breast	NA	male	vaginal	NA	full-term	3000	LUX
WampachL_2018	SRR7716241	V3_C105	105	stool	infant	30-35	19.6052	NA	NO	around 5 days	5	breast	NA	male	vaginal	NA	full-term	3000	LUX
WampachL_2018	SRR5575605	M_C106	106	stool	mother	30-35	26.1719	NA	NO	Birth	0	NA	NA	female	vaginal	NA	NA	NA	LUX
WampachL_2018	SRR5575414	V1_C106	106	stool	infant	30-35	26.1719	NA	NO	around 1 day	1	breast	NA	male	vaginal	NA	full-term	2700	LUX
WampachL_2018	SRR5575360	V2_C106	106	stool	infant	30-35	26.1719	NA	NO	around 3 days	3	breast	NA	male	vaginal	NA	full-term	2700	LUX
WampachL_2018	SRR5575565	V3_C106	106	stool	infant	30-35	26.1719	NA	NO	around 5 days	5	breast	NA	male	vaginal	NA	full-term	2700	LUX
WampachL_2018	SRR7716245	M_C109	109	stool	mother	30-35	21.83	NA	NO	Birth	0	NA	NA	female	vaginal	NA	NA	NA	LUX
WampachL_2018	SRR7716238	V1_C109	109	stool	infant	30-35	21.83	NA	NO	around 1 day	1	breast	NA	male	vaginal	NA	full-term	3550	LUX
WampachL_2018	SRR7716239	V2_C109	109	stool	infant	30-35	21.83	NA	NO	around 3 days	3	breast	NA	male	vaginal	NA	full-term	3550	LUX
WampachL_2018	SRR7716246	M_C110	110	stool	mother	30-35	20.3125	NA	NO	Birth	0	NA	NA	female	vaginal	NA	NA	NA	LUX
WampachL_2018	SRR7716237	V1_C110	110	stool	infant	30-35	20.3125	NA	NO	around 1 day	1	breast	NA	male	vaginal	NA	full-term	3430	LUX
WampachL_2018	SRR7716249	V2_C110	110	stool	infant	30-35	20.3125	NA	NO	around 3 days	3	breast	NA	male	vaginal	NA	full-term	3430	LUX
WampachL_2018	SRR7716242	V3_C110	110	stool	infant	30-35	20.3125	NA	NO	around 5 days	5	breast	NA	male	vaginal	NA	full-term	3430	LUX
WampachL_2018	SRR5575599	M_C111	111	stool	mother	30-35	26.0262	NA	YES	Birth	0	NA	NA	female	vaginal	NA	NA	NA	LUX
WampachL_2018	SRR5575411	V1_C111	111	stool	infant	30-35	26.0262	NA	YES	around 1 day	1	breast	NA	female	vaginal	NA	full-term	3850	LUX
WampachL_2018	SRR5575363	V2_C111	111	stool	infant	30-35	26.0262	NA	YES	around 3 days	3	breast	NA	female	vaginal	NA	full-term	3850	LUX
WampachL_2018	SRR5575423	V3_C111	111	stool	infant	30-35	26.0262	NA	YES	around 5 days	5	breast	NA	female	vaginal	NA	full-term	3850	LUX
WampachL_2018	SRR5575413	M_C114	114	stool	mother	20-25	24.8358	NA	YES	Birth	0	NA	NA	female	CS	Elective_CS	NA	NA	LUX
WampachL_2018	SRR5575420	V2_C114	114	stool	infant	20-25	24.8358	NA	YES	around 3 days	3	combined	NA	female	CS	Elective_CS	full-term	2560	LUX
WampachL_2018	SRR5575656	V3_C114	114	stool	infant	20-25	24.8358	NA	YES	around 5 days	5	combined	NA	female	CS	Elective_CS	full-term	2560	LUX
WampachL_2018	SRR5575407	M_C115	115	stool	mother	35-40	28.125	NA	YES	Birth	0	NA	NA	female	CS	Elective_CS	NA	NA	LUX
WampachL_2018	SRR5575419	V1_C115	115	stool	infant	35-40	28.125	NA	YES	around 1 day	1	formula	NA	male	CS	Elective_CS	preterm	2395	LUX
WampachL_2018	SRR5575366	V2_C115	115	stool	infant	35-40	28.125	NA	YES	around 3 days	3	formula	NA	male	CS	Elective_CS	preterm	2395	LUX
WampachL_2018	SRR5575357	V3_C115	115	stool	infant	35-40	28.125	NA	YES	around 5 days	5	formula	NA	male	CS	Elective_CS	preterm	2395	LUX
WampachL_2018	SRR5575407T1	M_C116	116	stool	mother	35-40	28.125	NA	YES	Birth	0	NA	NA	female	CS	Elective_CS	NA	NA	LUX
WampachL_2018	SRR5575417	V2_C116	116	stool	infant	35-40	28.125	NA	YES	around 3 days	3	formula	NA	male	CS	Elective_CS	preterm	1850	LUX
WampachL_2018	SRR5575355	V3_C116	116	stool	infant	35-40	28.125	NA	YES	around 5 days	5	formula	NA	male	CS	Elective_CS	preterm	1850	LUX
WampachL_2018	SRR5575598	M_C117	117	stool	mother	40-45	22.3081	NA	NO	Birth	0	NA	NA	female	vaginal	NA	NA	NA	LUX
WampachL_2018	SRR5575362	V2_C117	117	stool	infant	40-45	22.3081	NA	NO	around 3 days	3	combined	NA	male	vaginal	NA	full-term	3670	LUX
WampachL_2018	SRR5575424	V3_C117	117	stool	infant	40-45	22.3081	NA	NO	around 5 days	5	combined	NA	male	vaginal	NA	full-term	3670	LUX
WampachL_2018	SRR5575409	M_C118	118	stool	mother	25-30	21.0077	NA	YES	Birth	0	NA	NA	female	CS	Elective_CS	NA	NA	LUX
WampachL_2018	SRR5575412	V1_C118	118	stool	infant	25-30	21.0077	NA	YES	around 1 day	1	breast	NA	male	CS	Elective_CS	full-term	3330	LUX
WampachL_2018	SRR5575365	V2_C118	118	stool	infant	25-30	21.0077	NA	YES	around 3 days	3	breast	NA	male	CS	Elective_CS	full-term	3330	LUX
WampachL_2018	SRR5575425	V3_C118	118	stool	infant	25-30	21.0077	NA	YES	around 5 days	5	combined	NA	male	CS	Elective_CS	full-term	3330	LUX
WampachL_2018	SRR7716247	M_C119	119	stool	mother	35-40	47.0588	NA	YES	Birth	0	NA	NA	female	CS	Elective_CS	NA	NA	LUX
WampachL_2018	SRR7716240	V2_C119	119	stool	infant	35-40	47.0588	NA	YES	around 3 days	3	combined	NA	female	CS	Elective_CS	full-term	1900	LUX
WampachL_2018	SRR7716243	V3_C119	119	stool	infant	35-40	47.0588	NA	YES	around 5 days	5	formula	NA	female	CS	Elective_CS	full-term	1900	LUX
WampachL_2018	SRR5575410	M_C120	120	stool	mother	35-40	19.5196	NA	YES	Birth	0	NA	NA	female	CS	Elective_CS	NA	NA	LUX
WampachL_2018	SRR5575415	V1_C120	120	stool	infant	35-40	19.5196	NA	YES	around 1 day	1	combined	NA	male	CS	Elective_CS	full-term	3050	LUX
WampachL_2018	SRR5575364	V2_C120	120	stool	infant	35-40	19.5196	NA	YES	around 3 days	3	breast	NA	male	CS	Elective_CS	full-term	3050	LUX
WampachL_2018	SRR5575429	V3_C120	120	stool	infant	35-40	19.5196	NA	YES	around 5 days	5	breast	NA	male	CS	Elective_CS	full-term	3050	LUX
1 C116 and C115 are twins.

## Sheet: Yassour et al.
Study	Run	SampleID	PersonID	Type	Category	Maternal age	Maternal body mass index before pregnancy	Maternal antibiotics before delivery	Maternal intrapartum antibiotics	Sampling from papers	Sampling, day	Feeding regimen	Postnatal antibiotic intervention in infants	Gender	Mode of delivery	Caesarean-section type	Gestational age	Birth weight	Country
YassourM_2018	SRR7280946	M0018M	18	stool	mother	NA	NA	NA	NA	Gest	189	NA	NA	female	vaginal	NA	full-term	NA	FIN_2
YassourM_2018	SRR7281057	M0018C	18	stool	infant	NA	NA	NA	NA	Birth	0	NA	NA	female	vaginal	NA	full-term	3640	FIN_2
YassourM_2018	SRR7280884	M0018M	18	stool	mother	NA	NA	NA	NA	Birth	0	NA	NA	female	vaginal	NA	full-term	NA	FIN_2
YassourM_2018	SRR7281059	M0018C	18	stool	infant	NA	NA	NA	NA	14 days	14	breast	NA	female	vaginal	NA	full-term	3640	FIN_2
YassourM_2018	SRR7281058	M0018C	18	stool	infant	NA	NA	NA	NA	1 month	30	breast	NA	female	vaginal	NA	full-term	3640	FIN_2
YassourM_2018	SRR7281046	M0018C	18	stool	infant	NA	NA	NA	NA	2 months	60	breast	NA	female	vaginal	NA	full-term	3640	FIN_2
YassourM_2018	SRR7280802	M0018C	18	stool	infant	NA	NA	NA	NA	3 months	90	breast	NA	female	vaginal	NA	full-term	3640	FIN_2
YassourM_2018	SRR7280885	M0018M	18	stool	mother	NA	NA	NA	NA	3 months	90	breast	NA	female	vaginal	NA	full-term	NA	FIN_2
YassourM_2018	SRR7281042	M0024M	24	stool	mother	NA	NA	NA	NA	Gest	189	NA	NA	female	vaginal	NA	full-term	NA	FIN_2
YassourM_2018	SRR7280831	M0024C	24	stool	infant	NA	NA	NA	NA	Birth	0	NA	NA	female	vaginal	NA	full-term	3145	FIN_2
YassourM_2018	SRR7281047	M0024M	24	stool	mother	NA	NA	NA	NA	Birth	0	NA	NA	female	vaginal	NA	full-term	NA	FIN_2
YassourM_2018	SRR7281040	M0038M	38	stool	mother	NA	NA	NA	NA	Gest	189	NA	NA	female	vaginal	NA	full-term	NA	FIN_2
YassourM_2018	SRR7281043	M0038C	38	stool	infant	NA	NA	NA	NA	Birth	0	NA	NA	male	vaginal	NA	full-term	3620	FIN_2
YassourM_2018	SRR7281041	M0038M	38	stool	mother	NA	NA	NA	NA	Birth	0	NA	NA	female	vaginal	NA	full-term	NA	FIN_2
YassourM_2018	SRR7281044	M0038C	38	stool	infant	NA	NA	NA	NA	14 days	14	combined	NA	male	vaginal	NA	full-term	3620	FIN_2
YassourM_2018	SRR7281045	M0038C	38	stool	infant	NA	NA	NA	NA	1 month	30	breast	NA	male	vaginal	NA	full-term	3620	FIN_2
YassourM_2018	SRR7281038	M0038C	38	stool	infant	NA	NA	NA	NA	2 months	60	combined	NA	male	vaginal	NA	full-term	3620	FIN_2
YassourM_2018	SRR7281039	M0038C	38	stool	infant	NA	NA	NA	NA	3 months	90	combined	NA	male	vaginal	NA	full-term	3620	FIN_2
YassourM_2018	SRR7281035	M0038M	38	stool	mother	NA	NA	NA	NA	3 months	90	combined	NA	female	vaginal	NA	full-term	NA	FIN_2
YassourM_2018	SRR7280793	M0053M	53	stool	mother	NA	NA	NA	NA	Gest	189	NA	NA	female	vaginal	NA	full-term	NA	FIN_2
YassourM_2018	SRR7281036	M0053C	53	stool	infant	NA	NA	NA	NA	Birth	0	NA	NA	male	vaginal	NA	full-term	3120	FIN_2
YassourM_2018	SRR7280794	M0053M	53	stool	mother	NA	NA	NA	NA	Birth	0	NA	NA	female	vaginal	NA	full-term	NA	FIN_2
YassourM_2018	SRR7280799	M0059M	59	stool	mother	NA	NA	NA	NA	Gest	189	NA	NA	female	vaginal	NA	full-term	NA	FIN_2
YassourM_2018	SRR7280792	M0059M	59	stool	mother	NA	NA	NA	NA	Birth	0	NA	NA	female	vaginal	NA	full-term	NA	FIN_2
YassourM_2018	SRR7280795	M0059C	59	stool	infant	NA	NA	NA	NA	14 days	14	combined	NA	female	vaginal	NA	full-term	2970	FIN_2
YassourM_2018	SRR7280798	M0059C	59	stool	infant	NA	NA	NA	NA	1 month	30	combined	NA	female	vaginal	NA	full-term	2970	FIN_2
YassourM_2018	SRR7280797	M0059C	59	stool	infant	NA	NA	NA	NA	2 months	60	combined	NA	female	vaginal	NA	full-term	2970	FIN_2
YassourM_2018	SRR7280800	M0059C	59	stool	infant	NA	NA	NA	NA	3 months	90	combined	NA	female	vaginal	NA	full-term	2970	FIN_2
YassourM_2018	SRR7280791	M0059M	59	stool	mother	NA	NA	NA	NA	3 months	90	combined	NA	female	vaginal	NA	full-term	NA	FIN_2
YassourM_2018	SRR7280849	M0072M	72	stool	mother	NA	NA	NA	NA	Gest	189	NA	NA	female	CS	NA	full-term	NA	FIN_2
YassourM_2018	SRR7280844	M0072C	72	stool	infant	NA	NA	NA	NA	Birth	0	NA	NA	male	CS	NA	full-term	3670	FIN_2
YassourM_2018	SRR7280846	M0072M	72	stool	mother	NA	NA	NA	NA	Birth	0	NA	NA	female	CS	NA	full-term	NA	FIN_2
YassourM_2018	SRR7280845	M0072C	72	stool	infant	NA	NA	NA	NA	14 days	14	breast	NA	male	CS	NA	full-term	3670	FIN_2
YassourM_2018	SRR7280842	M0072C	72	stool	infant	NA	NA	NA	NA	1 month	30	breast	NA	male	CS	NA	full-term	3670	FIN_2
YassourM_2018	SRR7280843	M0072C	72	stool	infant	NA	NA	NA	NA	2 months	60	breast	NA	male	CS	NA	full-term	3670	FIN_2
YassourM_2018	SRR7280848	M0072C	72	stool	infant	NA	NA	NA	NA	3 months	90	breast	NA	male	CS	NA	full-term	3670	FIN_2
YassourM_2018	SRR7280847	M0072M	72	stool	mother	NA	NA	NA	NA	3 months	90	breast	NA	female	CS	NA	full-term	NA	FIN_2
YassourM_2018	SRR7280809	M0073M	73	stool	mother	NA	NA	NA	NA	Gest	189	NA	NA	female	vaginal	NA	full-term	NA	FIN_2
YassourM_2018	SRR7280840	M0073C	73	stool	infant	NA	NA	NA	NA	Birth	0	NA	NA	female	vaginal	NA	full-term	3090	FIN_2
YassourM_2018	SRR7280808	M0073M	73	stool	mother	NA	NA	NA	NA	Birth	0	NA	NA	female	vaginal	NA	full-term	NA	FIN_2
YassourM_2018	SRR7280812	M0073C	73	stool	infant	NA	NA	NA	NA	14 days	14	breast	NA	female	vaginal	NA	full-term	3090	FIN_2
YassourM_2018	SRR7280811	M0073C	73	stool	infant	NA	NA	NA	NA	1 month	30	breast	NA	female	vaginal	NA	full-term	3090	FIN_2
YassourM_2018	SRR7280841	M0073C	73	stool	infant	NA	NA	NA	NA	2 months	60	breast	NA	female	vaginal	NA	full-term	3090	FIN_2
YassourM_2018	SRR7280810	M0073C	73	stool	infant	NA	NA	NA	NA	3 months	90	breast	NA	female	vaginal	NA	full-term	3090	FIN_2
YassourM_2018	SRR7280807	M0073M	73	stool	mother	NA	NA	NA	NA	3 months	90	breast	NA	female	vaginal	NA	full-term	NA	FIN_2
YassourM_2018	SRR7280947	M0074M	74	stool	mother	NA	NA	NA	NA	Gest	189	NA	NA	female	vaginal	NA	full-term	NA	FIN_2
YassourM_2018	SRR7280806	M0074C	74	stool	infant	NA	NA	NA	NA	Birth	0	NA	NA	male	vaginal	NA	full-term	3490	FIN_2
YassourM_2018	SRR7280854	M0074M	74	stool	mother	NA	NA	NA	NA	Birth	0	NA	NA	female	vaginal	NA	full-term	NA	FIN_2
YassourM_2018	SRR7280805	M0074C	74	stool	infant	NA	NA	NA	NA	14 days	14	combined	NA	male	vaginal	NA	full-term	3490	FIN_2
YassourM_2018	SRR7280804	M0074C	74	stool	infant	NA	NA	NA	NA	2 months	60	combined	NA	male	vaginal	NA	full-term	3490	FIN_2
YassourM_2018	SRR7280803	M0074C	74	stool	infant	NA	NA	NA	NA	3 months	90	combined	NA	male	vaginal	NA	full-term	3490	FIN_2
YassourM_2018	SRR7280853	M0074M	74	stool	mother	NA	NA	NA	NA	3 months	90	combined	NA	female	vaginal	NA	full-term	NA	FIN_2
YassourM_2018	SRR7280850	M0084M	84	stool	mother	NA	NA	NA	NA	Gest	189	NA	NA	female	vaginal	NA	full-term	NA	FIN_2
YassourM_2018	SRR7280855	M0084C	84	stool	infant	NA	NA	NA	NA	Birth	0	NA	NA	female	vaginal	NA	full-term	4310	FIN_2
YassourM_2018	SRR7280851	M0084M	84	stool	mother	NA	NA	NA	NA	Birth	0	NA	NA	female	vaginal	NA	full-term	NA	FIN_2
YassourM_2018	SRR7280856	M0084C	84	stool	infant	NA	NA	NA	NA	14 days	14	breast	NA	female	vaginal	NA	full-term	4310	FIN_2
YassourM_2018	SRR7280857	M0084C	84	stool	infant	NA	NA	NA	NA	1 month	30	breast	NA	female	vaginal	NA	full-term	4310	FIN_2
YassourM_2018	SRR7280801	M0084C	84	stool	infant	NA	NA	NA	NA	2 months	60	combined	NA	female	vaginal	NA	full-term	4310	FIN_2
YassourM_2018	SRR7280859	M0084C	84	stool	infant	NA	NA	NA	NA	3 months	90	breast	NA	female	vaginal	NA	full-term	4310	FIN_2
YassourM_2018	SRR7280891	M0084M	84	stool	mother	NA	NA	NA	NA	3 months	90	breast	NA	female	vaginal	NA	full-term	NA	FIN_2
YassourM_2018	SRR7280889	M0143M	143	stool	mother	NA	NA	NA	NA	Gest	189	NA	NA	female	vaginal	NA	preterm	NA	FIN_2
YassourM_2018	SRR7280887	M0143C	143	stool	infant	NA	NA	NA	NA	Birth	0	NA	NA	male	vaginal	NA	preterm	2850	FIN_2
YassourM_2018	SRR7280886	M0143M	143	stool	mother	NA	NA	NA	NA	Birth	0	NA	NA	female	vaginal	NA	preterm	NA	FIN_2
YassourM_2018	SRR7280894	M0151M	151	stool	mother	NA	NA	NA	NA	Gest	189	NA	NA	female	vaginal	NA	full-term	NA	FIN_2
YassourM_2018	SRR7280888	M0151C	151	stool	infant	NA	NA	NA	NA	Birth	0	NA	NA	female	vaginal	NA	full-term	3850	FIN_2
YassourM_2018	SRR7280895	M0151M	151	stool	mother	NA	NA	NA	NA	Birth	0	NA	NA	female	vaginal	NA	full-term	NA	FIN_2
YassourM_2018	SRR7280921	M0162M	162	stool	mother	NA	NA	NA	NA	Gest	189	NA	NA	female	CS	NA	full-term	NA	FIN_2
YassourM_2018	SRR7280923	M0162C	162	stool	infant	NA	NA	NA	NA	Birth	0	NA	NA	male	CS	NA	full-term	4330	FIN_2
YassourM_2018	SRR7280920	M0162M	162	stool	mother	NA	NA	NA	NA	Birth	0	NA	NA	female	CS	NA	full-term	NA	FIN_2
YassourM_2018	SRR7280926	M0177M	177	stool	mother	NA	NA	NA	NA	Gest	189	NA	NA	female	vaginal	NA	full-term	NA	FIN_2
YassourM_2018	SRR7280918	M0177C	177	stool	infant	NA	NA	NA	NA	Birth	0	NA	NA	male	vaginal	NA	full-term	3900	FIN_2
YassourM_2018	SRR7280919	M0177M	177	stool	mother	NA	NA	NA	NA	Birth	0	NA	NA	female	vaginal	NA	full-term	NA	FIN_2
YassourM_2018	SRR7281001	M0201M	201	stool	mother	NA	NA	NA	NA	Gest	189	NA	NA	female	vaginal	NA	full-term	NA	FIN_2
YassourM_2018	SRR7280927	M0201C	201	stool	infant	NA	NA	NA	NA	Birth	0	NA	NA	male	vaginal	NA	full-term	3090	FIN_2
YassourM_2018	SRR7281000	M0201M	201	stool	mother	NA	NA	NA	NA	Birth	0	NA	NA	female	vaginal	NA	full-term	NA	FIN_2
YassourM_2018	SRR7280997	M0201C	201	stool	infant	NA	NA	NA	NA	14 days	14	breast	NA	male	vaginal	NA	full-term	3090	FIN_2
YassourM_2018	SRR7280996	M0201C	201	stool	infant	NA	NA	NA	NA	1 month	30	breast	NA	male	vaginal	NA	full-term	3090	FIN_2
YassourM_2018	SRR7280995	M0201C	201	stool	infant	NA	NA	NA	NA	2 months	60	breast	NA	male	vaginal	NA	full-term	3090	FIN_2
YassourM_2018	SRR7280994	M0201C	201	stool	infant	NA	NA	NA	NA	3 months	90	breast	NA	male	vaginal	NA	full-term	3090	FIN_2
YassourM_2018	SRR7280879	M0201M	201	stool	mother	NA	NA	NA	NA	3 months	90	breast	NA	female	vaginal	NA	full-term	NA	FIN_2
YassourM_2018	SRR7280949	M0226M	226	stool	mother	NA	NA	NA	NA	Gest	189	NA	NA	female	vaginal	NA	full-term	NA	FIN_2
YassourM_2018	SRR7280951	M0226M	226	stool	mother	NA	NA	NA	NA	Birth	0	NA	NA	female	vaginal	NA	full-term	NA	FIN_2
YassourM_2018	SRR7280950	M0226C	226	stool	infant	NA	NA	NA	NA	14 days	14	combined	NA	male	vaginal	NA	full-term	3175	FIN_2
YassourM_2018	SRR7280970	M0226C	226	stool	infant	NA	NA	NA	NA	1 month	30	breast	NA	male	vaginal	NA	full-term	3175	FIN_2
YassourM_2018	SRR7280973	M0226C	226	stool	infant	NA	NA	NA	NA	2 months	60	breast	NA	male	vaginal	NA	full-term	3175	FIN_2
YassourM_2018	SRR7280948	M0226C	226	stool	infant	NA	NA	NA	NA	3 months	90	breast	NA	male	vaginal	NA	full-term	3175	FIN_2
YassourM_2018	SRR7280928	M0226M	226	stool	mother	NA	NA	NA	NA	3 months	90	breast	NA	female	vaginal	NA	full-term	NA	FIN_2
YassourM_2018	SRR7280837	M0259M	259	stool	mother	NA	NA	NA	NA	Gest	189	NA	NA	female	vaginal	NA	full-term	NA	FIN_2
YassourM_2018	SRR7280836	M0259M	259	stool	mother	NA	NA	NA	NA	Birth	0	NA	NA	female	vaginal	NA	full-term	NA	FIN_2
YassourM_2018	SRR7280833	M0259C	259	stool	infant	NA	NA	NA	NA	14 days	14	breast	NA	male	vaginal	NA	full-term	3270	FIN_2
YassourM_2018	SRR7280832	M0259C	259	stool	infant	NA	NA	NA	NA	1 month	30	breast	NA	male	vaginal	NA	full-term	3270	FIN_2
YassourM_2018	SRR7280839	M0259C	259	stool	infant	NA	NA	NA	NA	2 months	60	breast	NA	male	vaginal	NA	full-term	3270	FIN_2
YassourM_2018	SRR7280838	M0259C	259	stool	infant	NA	NA	NA	NA	3 months	90	breast	NA	male	vaginal	NA	full-term	3270	FIN_2
YassourM_2018	SRR7280830	M0259M	259	stool	mother	NA	NA	NA	NA	3 months	90	breast	NA	female	vaginal	NA	full-term	NA	FIN_2
YassourM_2018	SRR7281069	M0261M	261	stool	mother	NA	NA	NA	NA	Gest	189	NA	NA	female	vaginal	NA	full-term	NA	FIN_2
YassourM_2018	SRR7281070	M0261M	261	stool	mother	NA	NA	NA	NA	Birth	0	NA	NA	female	vaginal	NA	full-term	NA	FIN_2
YassourM_2018	SRR7281073	M0261C	261	stool	infant	NA	NA	NA	NA	14 days	14	breast	NA	female	vaginal	NA	full-term	3505	FIN_2
YassourM_2018	SRR7281074	M0261C	261	stool	infant	NA	NA	NA	NA	1 month	30	breast	NA	female	vaginal	NA	full-term	3505	FIN_2
YassourM_2018	SRR7281075	M0261C	261	stool	infant	NA	NA	NA	NA	2 months	60	breast	NA	female	vaginal	NA	full-term	3505	FIN_2
YassourM_2018	SRR7281076	M0261C	261	stool	infant	NA	NA	NA	NA	3 months	90	breast	NA	female	vaginal	NA	full-term	3505	FIN_2
YassourM_2018	SRR7281071	M0261M	261	stool	mother	NA	NA	NA	NA	3 months	90	breast	NA	female	vaginal	NA	full-term	NA	FIN_2
YassourM_2018	SRR7280900	M0297M	297	stool	mother	NA	NA	NA	NA	Gest	189	NA	NA	female	vaginal	NA	full-term	NA	FIN_2
YassourM_2018	SRR7281067	M0297C	297	stool	infant	NA	NA	NA	NA	Birth	0	NA	NA	male	vaginal	NA	full-term	4005	FIN_2
YassourM_2018	SRR7280899	M0297M	297	stool	mother	NA	NA	NA	NA	Birth	0	NA	NA	female	vaginal	NA	full-term	NA	FIN_2
YassourM_2018	SRR7280904	M0297C	297	stool	infant	NA	NA	NA	NA	14 days	14	breast	NA	male	vaginal	NA	full-term	4005	FIN_2
YassourM_2018	SRR7280903	M0297C	297	stool	infant	NA	NA	NA	NA	1 month	30	breast	NA	male	vaginal	NA	full-term	4005	FIN_2
YassourM_2018	SRR7280906	M0297C	297	stool	infant	NA	NA	NA	NA	2 months	60	breast	NA	male	vaginal	NA	full-term	4005	FIN_2
YassourM_2018	SRR7280905	M0297C	297	stool	infant	NA	NA	NA	NA	3 months	90	breast	NA	male	vaginal	NA	full-term	4005	FIN_2
YassourM_2018	SRR7280902	M0297M	297	stool	mother	NA	NA	NA	NA	3 months	90	breast	NA	female	vaginal	NA	full-term	NA	FIN_2
YassourM_2018	SRR7280878	M0305M	305	stool	mother	NA	NA	NA	NA	Gest	189	NA	NA	female	vaginal	NA	full-term	NA	FIN_2
YassourM_2018	SRR7280875	M0305M	305	stool	mother	NA	NA	NA	NA	Birth	0	NA	NA	female	vaginal	NA	full-term	NA	FIN_2
YassourM_2018	SRR7280912	M0305C	305	stool	infant	NA	NA	NA	NA	14 days	14	breast	NA	female	vaginal	NA	full-term	3550	FIN_2
YassourM_2018	SRR7280911	M0305C	305	stool	infant	NA	NA	NA	NA	1 month	30	breast	NA	female	vaginal	NA	full-term	3550	FIN_2
YassourM_2018	SRR7280877	M0305C	305	stool	infant	NA	NA	NA	NA	2 months	60	breast	NA	female	vaginal	NA	full-term	3550	FIN_2
YassourM_2018	SRR7280876	M0305M	305	stool	mother	NA	NA	NA	NA	3 months	90	NA	NA	female	vaginal	NA	full-term	NA	FIN_2
YassourM_2018	SRR7280882	M0327M	327	stool	mother	NA	NA	NA	NA	Gest	189	NA	NA	female	vaginal	NA	full-term	NA	FIN_2
YassourM_2018	SRR7280873	M0327C	327	stool	infant	NA	NA	NA	NA	Birth	0	NA	NA	female	vaginal	NA	full-term	3580	FIN_2
YassourM_2018	SRR7280961	M0327M	327	stool	mother	NA	NA	NA	NA	Birth	0	NA	NA	female	vaginal	NA	full-term	NA	FIN_2
YassourM_2018	SRR7280874	M0327C	327	stool	infant	NA	NA	NA	NA	14 days	14	breast	NA	female	vaginal	NA	full-term	3580	FIN_2
YassourM_2018	SRR7280871	M0327C	327	stool	infant	NA	NA	NA	NA	1 month	30	breast	NA	female	vaginal	NA	full-term	3580	FIN_2
YassourM_2018	SRR7280872	M0327C	327	stool	infant	NA	NA	NA	NA	2 months	60	breast	NA	female	vaginal	NA	full-term	3580	FIN_2
YassourM_2018	SRR7280881	M0327C	327	stool	infant	NA	NA	NA	NA	3 months	90	breast	NA	female	vaginal	NA	full-term	3580	FIN_2
YassourM_2018	SRR7280960	M0327M	327	stool	mother	NA	NA	NA	NA	3 months	90	breast	NA	female	vaginal	NA	full-term	NA	FIN_2
YassourM_2018	SRR7280954	M0333M	333	stool	mother	NA	NA	NA	NA	Gest	189	NA	NA	female	vaginal	NA	full-term	NA	FIN_2
YassourM_2018	SRR7280959	M0333C	333	stool	infant	NA	NA	NA	NA	Birth	0	NA	NA	female	vaginal	NA	full-term	3570	FIN_2
YassourM_2018	SRR7280953	M0333M	333	stool	mother	NA	NA	NA	NA	Birth	0	NA	NA	female	vaginal	NA	full-term	NA	FIN_2
YassourM_2018	SRR7280958	M0333C	333	stool	infant	NA	NA	NA	NA	14 days	14	combined	NA	female	vaginal	NA	full-term	3570	FIN_2
YassourM_2018	SRR7280957	M0333C	333	stool	infant	NA	NA	NA	NA	1 month	30	combined	NA	female	vaginal	NA	full-term	3570	FIN_2
YassourM_2018	SRR7280956	M0333C	333	stool	infant	NA	NA	NA	NA	2 months	60	combined	NA	female	vaginal	NA	full-term	3570	FIN_2
YassourM_2018	SRR7280955	M0333C	333	stool	infant	NA	NA	NA	NA	3 months	90	breast	NA	female	vaginal	NA	full-term	3570	FIN_2
YassourM_2018	SRR7280952	M0333M	333	stool	mother	NA	NA	NA	NA	3 months	90	breast	NA	female	vaginal	NA	full-term	NA	FIN_2
YassourM_2018	SRR7280935	M0346M	346	stool	mother	NA	NA	NA	NA	Gest	189	NA	NA	female	vaginal	NA	full-term	NA	FIN_2
YassourM_2018	SRR7280930	M0346C	346	stool	infant	NA	NA	NA	NA	Birth	0	NA	NA	female	vaginal	NA	full-term	3210	FIN_2
YassourM_2018	SRR7280936	M0346M	346	stool	mother	NA	NA	NA	NA	Birth	0	NA	NA	female	vaginal	NA	full-term	NA	FIN_2
YassourM_2018	SRR7280931	M0346C	346	stool	infant	NA	NA	NA	NA	14 days	14	breast	NA	female	vaginal	NA	full-term	3210	FIN_2
YassourM_2018	SRR7280932	M0346C	346	stool	infant	NA	NA	NA	NA	1 month	30	combined	NA	female	vaginal	NA	full-term	3210	FIN_2
YassourM_2018	SRR7280933	M0346C	346	stool	infant	NA	NA	NA	NA	2 months	60	combined	NA	female	vaginal	NA	full-term	3210	FIN_2
YassourM_2018	SRR7280934	M0346C	346	stool	infant	NA	NA	NA	NA	3 months	90	combined	NA	female	vaginal	NA	full-term	3210	FIN_2
YassourM_2018	SRR7280937	M0346M	346	stool	mother	NA	NA	NA	NA	3 months	90	combined	NA	female	vaginal	NA	full-term	NA	FIN_2
YassourM_2018	SRR7281015	M0353M	353	stool	mother	NA	NA	NA	NA	Gest	189	NA	NA	female	vaginal	NA	full-term	NA	FIN_2
YassourM_2018	SRR7281018	M0353M	353	stool	mother	NA	NA	NA	NA	Birth	0	NA	NA	female	vaginal	NA	full-term	NA	FIN_2
YassourM_2018	SRR7280939	M0353C	353	stool	infant	NA	NA	NA	NA	14 days	14	breast	NA	female	vaginal	NA	full-term	3150	FIN_2
YassourM_2018	SRR7281014	M0353C	353	stool	infant	NA	NA	NA	NA	1 month	30	breast	NA	female	vaginal	NA	full-term	3150	FIN_2
YassourM_2018	SRR7281013	M0353C	353	stool	infant	NA	NA	NA	NA	2 months	60	breast	NA	female	vaginal	NA	full-term	3150	FIN_2
YassourM_2018	SRR7281016	M0353C	353	stool	infant	NA	NA	NA	NA	3 months	90	breast	NA	female	vaginal	NA	full-term	3150	FIN_2
YassourM_2018	SRR7281017	M0353M	353	stool	mother	NA	NA	NA	NA	3 months	90	breast	NA	female	vaginal	NA	full-term	NA	FIN_2
YassourM_2018	SRR7280981	M0369M	369	stool	mother	NA	NA	NA	NA	Gest	189	NA	NA	female	CS	NA	full-term	NA	FIN_2
YassourM_2018	SRR7280978	M0369M	369	stool	mother	NA	NA	NA	NA	Birth	0	NA	NA	female	CS	NA	full-term	NA	FIN_2
YassourM_2018	SRR7281019	M0369C	369	stool	infant	NA	NA	NA	NA	14 days	14	combined	NA	female	CS	NA	full-term	3630	FIN_2
YassourM_2018	SRR7281011	M0369C	369	stool	infant	NA	NA	NA	NA	1 month	30	combined	NA	female	CS	NA	full-term	3630	FIN_2
YassourM_2018	SRR7281010	M0369C	369	stool	infant	NA	NA	NA	NA	2 months	60	combined	NA	female	CS	NA	full-term	3630	FIN_2
YassourM_2018	SRR7280980	M0369C	369	stool	infant	NA	NA	NA	NA	3 months	90	combined	NA	female	CS	NA	full-term	3630	FIN_2
YassourM_2018	SRR7280979	M0369M	369	stool	mother	NA	NA	NA	NA	3 months	90	combined	NA	female	CS	NA	full-term	NA	FIN_2
YassourM_2018	SRR7280977	M0388M	388	stool	mother	NA	NA	NA	NA	Gest	189	NA	NA	female	vaginal	NA	full-term	NA	FIN_2
YassourM_2018	SRR7280984	M0388C	388	stool	infant	NA	NA	NA	NA	Birth	0	NA	NA	male	vaginal	NA	full-term	3685	FIN_2
YassourM_2018	SRR7280816	M0388M	388	stool	mother	NA	NA	NA	NA	Birth	0	NA	NA	female	vaginal	NA	full-term	NA	FIN_2
YassourM_2018	SRR7280985	M0388C	388	stool	infant	NA	NA	NA	NA	14 days	14	breast	NA	male	vaginal	NA	full-term	3685	FIN_2
YassourM_2018	SRR7280982	M0388C	388	stool	infant	NA	NA	NA	NA	1 month	30	breast	NA	male	vaginal	NA	full-term	3685	FIN_2
YassourM_2018	SRR7280983	M0388C	388	stool	infant	NA	NA	NA	NA	2 months	60	breast	NA	male	vaginal	NA	full-term	3685	FIN_2
YassourM_2018	SRR7280976	M0388C	388	stool	infant	NA	NA	NA	NA	3 months	90	breast	NA	male	vaginal	NA	full-term	3685	FIN_2
YassourM_2018	SRR7280815	M0388M	388	stool	mother	NA	NA	NA	NA	3 months	90	breast	NA	female	vaginal	NA	full-term	NA	FIN_2
YassourM_2018	SRR7280817	M0399M	399	stool	mother	NA	NA	NA	NA	Gest	189	NA	NA	female	vaginal	NA	full-term	NA	FIN_2
YassourM_2018	SRR7280814	M0399C	399	stool	infant	NA	NA	NA	NA	Birth	0	NA	NA	female	vaginal	NA	full-term	3650	FIN_2
YassourM_2018	SRR7280824	M0399M	399	stool	mother	NA	NA	NA	NA	Birth	0	NA	NA	female	vaginal	NA	full-term	NA	FIN_2
YassourM_2018	SRR7280813	M0399C	399	stool	infant	NA	NA	NA	NA	14 days	14	breast	NA	female	vaginal	NA	full-term	3650	FIN_2
YassourM_2018	SRR7280820	M0399C	399	stool	infant	NA	NA	NA	NA	1 month	30	breast	NA	female	vaginal	NA	full-term	3650	FIN_2
YassourM_2018	SRR7280819	M0399C	399	stool	infant	NA	NA	NA	NA	2 months	60	breast	NA	female	vaginal	NA	full-term	3650	FIN_2
YassourM_2018	SRR7280818	M0399C	399	stool	infant	NA	NA	NA	NA	3 months	90	breast	NA	female	vaginal	NA	full-term	3650	FIN_2
YassourM_2018	SRR7280823	M0399M	399	stool	mother	NA	NA	NA	NA	3 months	90	breast	NA	female	vaginal	NA	full-term	NA	FIN_2
YassourM_2018	SRR7281050	M0402M	402	stool	mother	NA	NA	NA	NA	Gest	189	NA	NA	female	vaginal	NA	full-term	NA	FIN_2
YassourM_2018	SRR7281051	M0402M	402	stool	mother	NA	NA	NA	NA	Birth	0	NA	NA	female	vaginal	NA	full-term	NA	FIN_2
YassourM_2018	SRR7281054	M0402C	402	stool	infant	NA	NA	NA	NA	14 days	14	combined	NA	female	vaginal	NA	full-term	2780	FIN_2
YassourM_2018	SRR7281055	M0402C	402	stool	infant	NA	NA	NA	NA	1 month	30	combined	NA	female	vaginal	NA	full-term	2780	FIN_2
YassourM_2018	SRR7281056	M0402C	402	stool	infant	NA	NA	NA	NA	2 months	60	breast	NA	female	vaginal	NA	full-term	2780	FIN_2
YassourM_2018	SRR7281049	M0402C	402	stool	infant	NA	NA	NA	NA	3 months	90	breast	NA	female	vaginal	NA	full-term	2780	FIN_2
YassourM_2018	SRR7281052	M0402M	402	stool	mother	NA	NA	NA	NA	3 months	90	breast	NA	female	vaginal	NA	full-term	NA	FIN_2
YassourM_2018	SRR7281024	M0427M	427	stool	mother	NA	NA	NA	NA	Gest	189	NA	NA	female	vaginal	NA	full-term	NA	FIN_2
YassourM_2018	SRR7281025	M0427M	427	stool	mother	NA	NA	NA	NA	Birth	0	NA	NA	female	vaginal	NA	full-term	NA	FIN_2
YassourM_2018	SRR7281062	M0427C	427	stool	infant	NA	NA	NA	NA	14 days	14	breast	NA	female	vaginal	NA	full-term	3095	FIN_2
YassourM_2018	SRR7281021	M0427C	427	stool	infant	NA	NA	NA	NA	1 month	30	breast	NA	female	vaginal	NA	full-term	3095	FIN_2
YassourM_2018	SRR7281022	M0427C	427	stool	infant	NA	NA	NA	NA	2 months	60	breast	NA	female	vaginal	NA	full-term	3095	FIN_2
YassourM_2018	SRR7281023	M0427C	427	stool	infant	NA	NA	NA	NA	3 months	90	breast	NA	female	vaginal	NA	full-term	3095	FIN_2
YassourM_2018	SRR7281026	M0427M	427	stool	mother	NA	NA	NA	NA	3 months	90	breast	NA	female	vaginal	NA	full-term	NA	FIN_2
YassourM_2018	SRR7281063	M0450M	450	stool	mother	NA	NA	NA	NA	Gest	189	NA	NA	female	vaginal	NA	full-term	NA	FIN_2
YassourM_2018	SRR7281027	M0450C	450	stool	infant	NA	NA	NA	NA	Birth	0	NA	NA	male	vaginal	NA	full-term	3740	FIN_2
YassourM_2018	SRR7280880	M0450M	450	stool	mother	NA	NA	NA	NA	Birth	0	NA	NA	female	vaginal	NA	full-term	NA	FIN_2
YassourM_2018	SRR7281028	M0450C	450	stool	infant	NA	NA	NA	NA	14 days	14	breast	NA	male	vaginal	NA	full-term	3740	FIN_2
YassourM_2018	SRR7281029	M0450C	450	stool	infant	NA	NA	NA	NA	1 month	30	breast	NA	male	vaginal	NA	full-term	3740	FIN_2
YassourM_2018	SRR7281030	M0450C	450	stool	infant	NA	NA	NA	NA	2 months	60	breast	NA	male	vaginal	NA	full-term	3740	FIN_2
YassourM_2018	SRR7281064	M0450C	450	stool	infant	NA	NA	NA	NA	3 months	90	breast	NA	male	vaginal	NA	full-term	3740	FIN_2
YassourM_2018	SRR7280883	M0450M	450	stool	mother	NA	NA	NA	NA	3 months	90	breast	NA	female	vaginal	NA	full-term	NA	FIN_2
YassourM_2018	SRR7280852	M0487M	487	stool	mother	NA	NA	NA	NA	Gest	189	NA	NA	female	vaginal	NA	full-term	NA	FIN_2
YassourM_2018	SRR7281060	M0487C	487	stool	infant	NA	NA	NA	NA	Birth	0	NA	NA	male	vaginal	NA	full-term	3485	FIN_2
YassourM_2018	SRR7281065	M0487M	487	stool	mother	NA	NA	NA	NA	Birth	0	NA	NA	female	vaginal	NA	full-term	NA	FIN_2
YassourM_2018	SRR7280862	M0487C	487	stool	infant	NA	NA	NA	NA	14 days	14	breast	NA	male	vaginal	NA	full-term	3485	FIN_2
YassourM_2018	SRR7280865	M0487C	487	stool	infant	NA	NA	NA	NA	1 month	30	breast	NA	male	vaginal	NA	full-term	3485	FIN_2
YassourM_2018	SRR7280821	M0487C	487	stool	infant	NA	NA	NA	NA	2 months	60	breast	NA	male	vaginal	NA	full-term	3485	FIN_2
YassourM_2018	SRR7280858	M0487C	487	stool	infant	NA	NA	NA	NA	3 months	90	breast	NA	male	vaginal	NA	full-term	3485	FIN_2
YassourM_2018	SRR7281068	M0487M	487	stool	mother	NA	NA	NA	NA	3 months	90	breast	NA	female	vaginal	NA	full-term	NA	FIN_2
YassourM_2018	SRR7280986	M0744M	744	stool	mother	NA	NA	NA	NA	Gest	189	NA	NA	female	CS	NA	full-term	NA	FIN_2
YassourM_2018	SRR7280866	M0744M	744	stool	mother	NA	NA	NA	NA	Birth	0	NA	NA	female	CS	NA	full-term	NA	FIN_2
YassourM_2018	SRR7280864	M0744C	744	stool	infant	NA	NA	NA	NA	14 days	14	combined	NA	female	CS	NA	full-term	4005	FIN_2
YassourM_2018	SRR7280825	M0744C	744	stool	infant	NA	NA	NA	NA	1 month	30	breast	NA	female	CS	NA	full-term	4005	FIN_2
YassourM_2018	SRR7280826	M0744C	744	stool	infant	NA	NA	NA	NA	2 months	60	breast	NA	female	CS	NA	full-term	4005	FIN_2
YassourM_2018	SRR7281034	M0744C	744	stool	infant	NA	NA	NA	NA	3 months	90	breast	NA	female	CS	NA	full-term	4005	FIN_2
YassourM_2018	SRR7280863	M0744M	744	stool	mother	NA	NA	NA	NA	3 months	90	breast	NA	female	CS	NA	full-term	NA	FIN_2
YassourM_2018	SRR7280869	M0764C	764	stool	infant	NA	NA	NA	NA	Birth	0	NA	NA	male	vaginal	NA	full-term	3870	FIN_2
YassourM_2018	SRR7280860	M0764M	764	stool	mother	NA	NA	NA	NA	Birth	0	NA	NA	female	vaginal	NA	full-term	NA	FIN_2
YassourM_2018	SRR7280868	M0764C	764	stool	infant	NA	NA	NA	NA	1 month	30	combined	NA	male	vaginal	NA	full-term	3870	FIN_2
YassourM_2018	SRR7280867	M0764C	764	stool	infant	NA	NA	NA	NA	2 months	60	combined	NA	male	vaginal	NA	full-term	3870	FIN_2
YassourM_2018	SRR7280870	M0764C	764	stool	infant	NA	NA	NA	NA	3 months	90	combined	NA	male	vaginal	NA	full-term	3870	FIN_2
YassourM_2018	SRR7280861	M0764M	764	stool	mother	NA	NA	NA	NA	3 months	90	combined	NA	female	vaginal	NA	full-term	NA	FIN_2
YassourM_2018	SRR7280910	M0792M	792	stool	mother	NA	NA	NA	NA	Gest	189	NA	NA	female	vaginal	NA	full-term	NA	FIN_2
YassourM_2018	SRR7280914	M0792C	792	stool	infant	NA	NA	NA	NA	Birth	0	NA	NA	female	vaginal	NA	full-term	3775	FIN_2
YassourM_2018	SRR7280909	M0792M	792	stool	mother	NA	NA	NA	NA	Birth	0	NA	NA	female	vaginal	NA	full-term	NA	FIN_2
YassourM_2018	SRR7280907	M0792C	792	stool	infant	NA	NA	NA	NA	14 days	14	combined	NA	female	vaginal	NA	full-term	3775	FIN_2
YassourM_2018	SRR7280974	M0792C	792	stool	infant	NA	NA	NA	NA	1 month	30	combined	NA	female	vaginal	NA	full-term	3775	FIN_2
YassourM_2018	SRR7280916	M0792C	792	stool	infant	NA	NA	NA	NA	2 months	60	breast	NA	female	vaginal	NA	full-term	3775	FIN_2
YassourM_2018	SRR7280913	M0792C	792	stool	infant	NA	NA	NA	NA	3 months	90	breast	NA	female	vaginal	NA	full-term	3775	FIN_2
YassourM_2018	SRR7280908	M0792M	792	stool	mother	NA	NA	NA	NA	3 months	90	breast	NA	female	vaginal	NA	full-term	NA	FIN_2
YassourM_2018	SRR7280944	M0806M	806	stool	mother	NA	NA	NA	NA	Gest	189	NA	NA	female	vaginal	NA	full-term	NA	FIN_2
YassourM_2018	SRR7280940	M0806C	806	stool	infant	NA	NA	NA	NA	Birth	0	NA	NA	female	vaginal	NA	full-term	3645	FIN_2
YassourM_2018	SRR7280945	M0806M	806	stool	mother	NA	NA	NA	NA	Birth	0	NA	NA	female	vaginal	NA	full-term	NA	FIN_2
YassourM_2018	SRR7280917	M0806C	806	stool	infant	NA	NA	NA	NA	14 days	14	breast	NA	female	vaginal	NA	full-term	3645	FIN_2
YassourM_2018	SRR7280975	M0806C	806	stool	infant	NA	NA	NA	NA	1 month	30	breast	NA	female	vaginal	NA	full-term	3645	FIN_2
YassourM_2018	SRR7280964	M0806C	806	stool	infant	NA	NA	NA	NA	2 months	60	breast	NA	female	vaginal	NA	full-term	3645	FIN_2
YassourM_2018	SRR7280941	M0806C	806	stool	infant	NA	NA	NA	NA	3 months	90	breast	NA	female	vaginal	NA	full-term	3645	FIN_2
YassourM_2018	SRR7280915	M0806M	806	stool	mother	NA	NA	NA	NA	3 months	90	breast	NA	female	vaginal	NA	full-term	NA	FIN_2
YassourM_2018	SRR7280967	M0808M	808	stool	mother	NA	NA	NA	NA	Gest	189	NA	NA	female	vaginal	NA	full-term	NA	FIN_2
YassourM_2018	SRR7280897	M0808C	808	stool	infant	NA	NA	NA	NA	Birth	0	NA	NA	male	vaginal	NA	full-term	3205	FIN_2
YassourM_2018	SRR7280966	M0808M	808	stool	mother	NA	NA	NA	NA	Birth	0	NA	NA	female	vaginal	NA	full-term	NA	FIN_2
YassourM_2018	SRR7280968	M0808C	808	stool	infant	NA	NA	NA	NA	14 days	14	combined	NA	male	vaginal	NA	full-term	3205	FIN_2
YassourM_2018	SRR7280943	M0808C	808	stool	infant	NA	NA	NA	NA	1 month	30	breast	NA	male	vaginal	NA	full-term	3205	FIN_2
YassourM_2018	SRR7280942	M0808C	808	stool	infant	NA	NA	NA	NA	2 months	60	breast	NA	male	vaginal	NA	full-term	3205	FIN_2
YassourM_2018	SRR7280898	M0808C	808	stool	infant	NA	NA	NA	NA	3 months	90	breast	NA	male	vaginal	NA	full-term	3205	FIN_2
YassourM_2018	SRR7280969	M0808M	808	stool	mother	NA	NA	NA	NA	3 months	90	breast	NA	female	vaginal	NA	full-term	NA	FIN_2
YassourM_2018	SRR7280990	M0901M	901	stool	mother	NA	NA	NA	NA	Gest	189	NA	NA	female	CS	NA	full-term	NA	FIN_2
YassourM_2018	SRR7280963	M0901C	901	stool	infant	NA	NA	NA	NA	Birth	0	NA	NA	male	CS	NA	full-term	3450	FIN_2
YassourM_2018	SRR7280991	M0901M	901	stool	mother	NA	NA	NA	NA	Birth	0	NA	NA	female	CS	NA	full-term	NA	FIN_2
YassourM_2018	SRR7280971	M0901C	901	stool	infant	NA	NA	NA	NA	14 days	14	combined	NA	male	CS	NA	full-term	3450	FIN_2
YassourM_2018	SRR7280896	M0901C	901	stool	infant	NA	NA	NA	NA	1 month	30	combined	NA	male	CS	NA	full-term	3450	FIN_2
YassourM_2018	SRR7280965	M0901C	901	stool	infant	NA	NA	NA	NA	2 months	60	combined	NA	male	CS	NA	full-term	3450	FIN_2
YassourM_2018	SRR7280962	M0901C	901	stool	infant	NA	NA	NA	NA	3 months	90	combined	NA	male	CS	NA	full-term	3450	FIN_2
YassourM_2018	SRR7280972	M0901M	901	stool	mother	NA	NA	NA	NA	3 months	90	combined	NA	female	CS	NA	full-term	NA	FIN_2
YassourM_2018	SRR7280998	M1098M	1098	stool	mother	NA	NA	NA	NA	Gest	189	NA	NA	female	vaginal	NA	full-term	NA	FIN_2
YassourM_2018	SRR7281003	M1098C	1098	stool	infant	NA	NA	NA	NA	Birth	0	NA	NA	female	vaginal	NA	full-term	3385	FIN_2
YassourM_2018	SRR7280999	M1098M	1098	stool	mother	NA	NA	NA	NA	Birth	0	NA	NA	female	vaginal	NA	full-term	NA	FIN_2
YassourM_2018	SRR7280989	M1098C	1098	stool	infant	NA	NA	NA	NA	14 days	14	breast	NA	female	vaginal	NA	full-term	3385	FIN_2
YassourM_2018	SRR7280993	M1098C	1098	stool	infant	NA	NA	NA	NA	1 month	30	breast	NA	female	vaginal	NA	full-term	3385	FIN_2
YassourM_2018	SRR7280992	M1098C	1098	stool	infant	NA	NA	NA	NA	2 months	60	breast	NA	female	vaginal	NA	full-term	3385	FIN_2
YassourM_2018	SRR7280987	M1098C	1098	stool	infant	NA	NA	NA	NA	3 months	90	breast	NA	female	vaginal	NA	full-term	3385	FIN_2
YassourM_2018	SRR7280988	M1098M	1098	stool	mother	NA	NA	NA	NA	3 months	90	breast	NA	female	vaginal	NA	full-term	NA	FIN_2
YassourM_2018	SRR7281009	M1172M	1172	stool	mother	NA	NA	NA	NA	Gest	189	NA	NA	female	vaginal	NA	preterm	NA	FIN_2
YassourM_2018	SRR7281006	M1172C	1172	stool	infant	NA	NA	NA	NA	Birth	0	NA	NA	female	vaginal	NA	preterm	2650	FIN_2
YassourM_2018	SRR7281008	M1172M	1172	stool	mother	NA	NA	NA	NA	Birth	0	NA	NA	female	vaginal	NA	preterm	NA	FIN_2
YassourM_2018	SRR7281007	M1172C	1172	stool	infant	NA	NA	NA	NA	14 days	14	breast	NA	female	vaginal	NA	preterm	2650	FIN_2
YassourM_2018	SRR7281004	M1172C	1172	stool	infant	NA	NA	NA	NA	1 month	30	breast	NA	female	vaginal	NA	preterm	2650	FIN_2
YassourM_2018	SRR7281005	M1172C	1172	stool	infant	NA	NA	NA	NA	2 months	60	breast	NA	female	vaginal	NA	preterm	2650	FIN_2
