# Supplementary material for: Metagenomic analysis of mother-infant gut microbiome reveals global distinct and shared microbial signatures
Source: Gut Microbes. 2021 May 7;13(1):1911571. doi: 10.1080/19490976.2021.1911571 (PMC8115609; doi:10.1080/19490976.2021.1911571)
Supplement: Supplemental Material [file KGMI_A_1911571_SM8722.zip › Supplementary information/Table S2.xlsx]

## Sheet: Phylum
		Relative abundance
	Phylum	Mother	Infant	FDR
1	Actinobacteria	0.121	0.325	4e-11
2	Bacteroidetes	0.403	0.179	7.72e-88
3	Candidatus_saccharibacteria	1.92e-06	7.24e-07	0.00973
4	Euryarchaeota	0.00672	2.89e-06	6.96e-71
5	Firmicutes	0.389	0.264	3.18e-41
6	Proteobacteria	0.0504	0.217	0
7	Spirochaetes	5.14e-06	0	0.000107
8	Synergistetes	2.51e-05	1.8e-06	0.0345
9	Verrucomicrobia	0.0238	0.0028	4.76e-115
10	Viruses_noname	0.00585	0.00956	1.31e-11

## Sheet: Genus
		Relative abundance
	Genus	Mother	Infant	FDR
1	Acidaminococcaceae unclassified	5.44e-05	8.74e-06	1.13e-08
2	Acidaminococcus	0.00176	0.000392	4.36e-06
3	Acinetobacter	0.000526	0.00187	0.0134
4	Actinobacillus	1.59e-06	6.47e-05	2.87e-08
5	Actinobaculum	0	0.000162	1.11e-05
6	Adlercreutzia	0.00205	2.63e-05	8.2e-211
7	Akkermansia	0.0238	0.0028	6e-115
8	Alistipes	0.0706	0.00498	4.94e-212
9	Alloscardovia	2.06e-05	1.65e-06	2.73e-16
10	Alphapapillomavirus	7.58e-05	0	0.0393
11	Anaerococcus	8.64e-05	3.12e-05	0.0456
12	Anaerofustis	1.18e-05	5.54e-06	7.55e-11
13	Anaerostipes	0.00193	0.00132	1.41e-148
14	Anaerotruncus	0.000318	5.34e-05	1.4e-95
15	Bacteroidales noname	0.0063	0.000122	7.25e-182
16	Bacteroides	0.236	0.139	5.63e-61
17	Barnesiella	0.0189	0.000557	1.67e-170
18	Bifidobacterium	0.0975	0.299	5.59e-07
19	Bilophila	0.0033	0.000418	7.56e-149
20	Blautia	0.0231	0.0186	3.7e-96
21	Brachyspira	5.14e-06	0	0.000169
22	Burkholderiales noname	0.000493	6.21e-05	2.47e-78
23	Butyricimonas	3.83e-06	1.3e-07	0.00298
24	Butyrivibrio	0.00216	0.000175	5.03e-23
25	C2likevirus	0.00129	0.00155	1.86e-46
26	Campylobacter	5.25e-05	0.000212	0.0134
27	Candidatus saccharibacteria noname unclassified	9.97e-07	4.79e-09	0.00812
28	Catenibacterium	0.00111	1.59e-05	4.42e-15
29	Citrobacter	0.00221	0.00672	0.00279
30	Clostridiaceae noname	0.000107	1.03e-05	5.47e-54
31	Clostridiales family xiii incertae sedis unclassified	4.36e-06	2.39e-06	1.29e-10
32	Clostridiales noname	0.000566	0.000133	6.42e-13
33	Clostridium	0.00922	0.0144	3.28e-30
34	Collinsella	0.0163	0.00831	3.24e-79
35	Coprobacter	0.000555	7.41e-05	1.38e-95
36	Coprococcus	0.0165	0.000256	2.45e-236
37	Coriobacteriaceae noname	0.000222	0	1.15e-17
38	Corynebacterium	6e-06	8.75e-05	0
39	Dermatophilaceae unclassified	1.57e-05	1.53e-07	0.00034
40	Desulfovibrio	0.000642	1.35e-05	1.6e-77
41	Dialister	0.0139	0.000988	2.99e-75
42	Dolosigranulum	0	2.52e-06	8.99e-05
43	Dorea	0.0136	0.000402	1.96e-226
44	Eggerthella	0.00228	0.00145	1.67e-29
45	Enterobacter	0.000671	0.0167	8.79e-06
46	Enterococcus	0.00369	0.0616	0
47	Enterorhabdus	1.52e-06	1.71e-06	0.0142
48	Erysipelotrichaceae noname	0.0047	0.00361	9.27e-65
49	Escherichia	0.033	0.142	1.41e-06
50	Eubacterium	0.076	0.00622	5.14e-211
51	Faecalibacterium	0.0488	0.00548	1.05e-206
52	Flavonifractor	0.000176	0.000405	2.58e-41
53	Gardnerella	0.000798	0.00263	0.000692
54	Gemella	8.68e-06	0.000142	0
55	Gordonibacter	0.000572	2.16e-05	1.09e-113
56	Granulicatella	3.39e-05	7.68e-05	0.000911
57	Haemophilus	0.000547	0.0105	5.49e-05
58	Holdemania	0.000214	5.37e-05	6.56e-173
59	Klebsiella	0.00102	0.03	0
60	Lachnospiraceae noname	0.00827	0.00202	6.47e-172
61	Lactobacillus	0.00382	0.0151	0.0191
62	Lactococcus	0.000982	0.000133	4.9e-74
63	Leuconostoc	7.72e-05	1.2e-05	1.09e-27
64	Lysinibacillus	2.23e-05	2.72e-06	0.0104
65	Marvinbryantia	2.69e-06	0	9.26e-09
66	Megamonas	0.00148	0.00126	0.00096
67	Megasphaera	0.000639	0.00118	0.000112
68	Methanobrevibacter	0.00662	2.84e-06	4.8e-70
69	Methanosphaera	9.62e-05	0	7.39e-06
70	Mitsuokella	0.000446	3.13e-06	7.24e-06
71	Mobiluncus	2.57e-05	1.93e-06	0.000292
72	Neisseria	4.2e-07	0.000186	2.12e-09
73	Odoribacter	0.00818	0.000416	7.3e-189
74	Olsenella	1.94e-05	2.58e-05	9.92e-19
75	Oscillibacter	0.0041	0.000352	2.02e-230
76	Oxalobacter	7.1e-05	4.81e-07	5.54e-45
77	Pantoea	6.97e-06	0.000597	0
78	Parabacteroides	0.0287	0.0295	1.06e-74
79	Paraprevotella	0.00329	0.000395	3.38e-44
80	Parasutterella	0.000524	5.72e-05	7.8e-97
81	Parvimonas	6.58e-06	3.11e-07	9.53e-09
82	Pediococcus	6.29e-05	0.000181	0.0187
83	Peptostreptococcaceae noname	0.00357	0.00112	2.35e-108
84	Peptostreptococcus	6e-05	6.62e-05	1.48e-09
85	Phascolarctobacterium	0.00195	6.7e-05	2.6e-19
86	Phicd119likevirus	0	1.62e-06	0.0407
87	Podoviridae noname	0.000278	0.000538	0.000107
88	Porphyromonas	0.000499	1.75e-05	2.35e-22
89	Prevotella	0.0303	0.00444	6.99e-24
90	Propionibacteriaceae unclassified	8.32e-06	0.00343	0
91	Propionibacterium	3.13e-05	0.00279	0
92	Propionimicrobium	0	3.96e-05	0.0014
93	Pseudoflavonifractor	7.3e-05	1.79e-08	2.38e-112
94	Pyramidobacter	2.5e-05	0	0.0113
95	Roseburia	0.0142	0.00499	3.42e-182
96	Rothia	8.38e-05	0.00114	0
97	Ruminococcaceae noname	0.000242	1.21e-05	2.79e-73
98	Ruminococcus	0.056	0.00434	1.9e-203
99	Scardovia	1.61e-05	0.000151	0.0165
100	Siphoviridae noname	0.00366	0.00263	1.49e-05
101	Slackia	8.58e-05	6.78e-06	4.92e-13
102	Solobacterium	1.22e-05	1.09e-05	2.41e-05
103	Staphylococcus	0.000143	0.0377	0
104	Stenotrophomonas	1.81e-05	5.98e-05	0.0176
105	Subdoligranulum	0.0626	0.004	2.26e-214
106	Succinatimonas	9.06e-06	0	0.0369
107	Sutterella	0.00466	0.00253	7.03e-48
108	Sutterellaceae unclassified	0.000366	0.000198	2.14e-20
109	T4likevirus	0.00024	0	0.0369
110	Turicibacter	0.000253	3.45e-06	1.63e-57
111	Varibaculum	4.68e-06	0.000252	9.57e-05
112	Veillonella	0.0012	0.0319	0
113	Weissella	0.000253	1.62e-05	0.0241

## Sheet: Species
		Relative abundance
	Species	Mother	Infant	FDR
1	Acidaminococcus fermentans	9.09e-06	2.51e-05	0.00102
2	Acidaminococcus sp d21	0.000141	0	0.0425
3	Acidaminococcus sp hpa0509	0.000217	0	0.0346
4	Acidaminococcus unclassified	0.00124	0.000202	2.74e-12
5	Actinobacillus unclassified	1.59e-06	6.47e-05	3.19e-08
6	Actinobaculum schaalii	0	1.93e-05	0.000269
7	Actinomyces massiliensis	5.19e-07	7.07e-07	5.84e-05
8	Actinomyces neuii	3.24e-07	0.000987	4.47e-07
9	Actinomyces odontolyticus	4.37e-05	8.32e-05	0.00199
10	Actinomyces oris	1.05e-06	6.79e-08	0.000254
11	Actinomyces sp hpa0247	0	4.5e-05	0.0386
12	Actinomyces turicensis	0.00012	8.56e-05	1.87e-05
13	Actinomyces urogenitalis	1.54e-06	0.00244	1.1e-07
14	Actinomyces viscosus	2.78e-06	4.75e-07	6.16e-07
15	Adlercreutzia equolifaciens	0.00205	2.63e-05	2.01e-210
16	Akkermansia muciniphila	0.0238	0.0028	9.32e-115
17	Alistipes finegoldii	0.00487	0.000457	7.42e-171
18	Alistipes indistinctus	0.00147	2.67e-05	2.96e-125
19	Alistipes onderdonkii	0.0123	0.00198	8.87e-164
20	Alistipes putredinis	0.0355	0.00115	6.05e-196
21	Alistipes senegalensis	0.000656	1.9e-05	2.16e-138
22	Alistipes shahii	0.00959	0.000417	1.78e-190
23	Alistipes sp ap11	0.00278	3.6e-05	1.35e-68
24	Alistipes sp hgb5	0.00136	0.000355	3.99e-11
25	Alistipes unclassified	0.00206	0.000536	0.00344
26	Alloscardovia omnicolens	2.06e-05	1.65e-06	3.29e-16
27	Anaerococcus lactolyticus	3.79e-06	2.91e-07	0.000143
28	Anaerococcus vaginalis	4.37e-05	1.05e-05	0.00594
29	Anaerofustis stercorihominis	1.18e-05	5.54e-06	8.29e-11
30	Anaerostipes hadrus	0.00179	0.000268	6.75e-191
31	Anaerotruncus colihominis	0.000165	4.52e-05	3.85e-53
32	Anaerotruncus unclassified	0.000154	8.23e-06	7.27e-76
33	Arcobacter butzleri	5.47e-07	0	0.0493
34	Bacteroidales bacterium ph8	0.0063	0.000122	1.59e-181
35	Bacteroides caccae	0.0242	0.00682	1.81e-96
36	Bacteroides cellulosilyticus	0.0124	0.00266	2.24e-93
37	Bacteroides clarus	0.00118	0.000307	2.92e-39
38	Bacteroides coprocola	0.00588	0.000299	8.13e-18
39	Bacteroides coprophilus	0.000741	1.5e-05	0.00695
40	Bacteroides dorei	0.0146	0.023	3.56e-53
41	Bacteroides eggerthii	0.0109	0.0012	2.86e-37
42	Bacteroides faecis	0.00231	0.00306	2.33e-36
43	Bacteroides finegoldii	0.00148	0.000798	1.62e-33
44	Bacteroides fragilis	0.00713	0.0283	2.73e-26
45	Bacteroides gallinarum	5.71e-07	0	0.00852
46	Bacteroides intestinalis	0.00351	0.000191	1.26e-47
47	Bacteroides massiliensis	0.00864	0.000903	1.87e-46
48	Bacteroides nordii	0.000264	0.00048	2.69e-53
49	Bacteroides oleiciplenus	1.12e-06	0	2.09e-05
50	Bacteroides ovatus	0.0207	0.011	5.47e-119
51	Bacteroides pectinophilus	0.000475	1.87e-06	6.29e-07
52	Bacteroides plebeius	0.0058	0.000885	3.97e-21
53	Bacteroides salyersiae	0.00106	0.000344	5.63e-18
54	Bacteroides sp 2 1 22	0.000918	0.000854	8.65e-06
55	Bacteroides sp 4 3 47faa	0.002	0	0.00807
56	Bacteroides stercoris	0.0216	0.00417	3.03e-62
57	Bacteroides thetaiotaomicron	0.00643	0.00602	1.15e-104
58	Bacteroides uniformis	0.0531	0.0208	2.5e-112
59	Bacteroides vulgatus	0.0266	0.0236	7.63e-67
60	Bacteroides xylanisolvens	0.00295	0.00155	1.57e-106
61	Barnesiella intestinihominis	0.0189	0.000557	3.34e-170
62	Bifidobacterium adolescentis	0.038	0.011	1.78e-67
63	Bifidobacterium angulatum	0.00107	0.000205	2.94e-06
64	Bifidobacterium animalis	0.00264	0.00103	6.73e-39
65	Bifidobacterium bifidum	0.00812	0.0479	0.0218
66	Bifidobacterium breve	0.000464	0.0859	0
67	Bifidobacterium catenulatum	0.00213	0.00226	2.48e-31
68	Bifidobacterium longum	0.0395	0.12	0.0412
69	Bifidobacterium pseudocatenulatum	0.00536	0.0184	1.63e-11
70	Bilophila unclassified	0.003	0.00038	1.13e-147
71	Bilophila wadsworthia	0.000306	3.76e-05	1.69e-121
72	Blautia hydrogenotrophica	0.000278	2.24e-07	1.93e-55
73	Blautia producta	4.83e-05	4.14e-05	3.49e-08
74	Brachyspira unclassified	5.14e-06	0	0.000177
75	Brevundimonas diminuta	0.000117	0	0.0493
76	Burkholderiales bacterium 1 1 47	0.000493	6.21e-05	3.83e-78
77	Butyricimonas synergistica	3.83e-06	1.3e-07	0.00293
78	Butyrivibrio crossotus	0.00216	0.000175	9e-10
79	Butyrivibrio unclassified	7.29e-06	1.96e-07	3.73e-14
80	C2likevirus unclassified	0.00128	0.00153	1.28e-46
81	Campylobacter concisus	4.07e-07	1.31e-05	0.00165
82	Campylobacter hominis	4.12e-05	0	4.8e-17
83	Campylobacter ureolyticus	1.08e-05	7.66e-07	0.00749
84	Candidate division tm7 single cell isolate tm7c	9.03e-07	0	0.000645
85	Catenibacterium mitsuokai	0.00111	1.59e-05	5.27e-15
86	Citrobacter freundii	0.0014	0.00338	0.00748
87	Citrobacter koseri	0.000705	0.00128	0.0286
88	Clostridiaceae bacterium jc118	0.000107	1.03e-05	8.44e-54
89	Clostridiales bacterium 1 7 47faa	9.19e-05	0.000131	2.22e-09
90	Clostridium asparagiforme	0.00016	0.00013	5.53e-52
91	Clostridium bartlettii	0.00238	0.000609	3.92e-104
92	Clostridium bolteae	0.00146	0.00201	1.47e-45
93	Clostridium butyricum	4.8e-07	0.000876	0.000523
94	Clostridium celatum	3.2e-05	7.29e-07	2.61e-09
95	Clostridium citroniae	6e-05	8.46e-05	1.84e-43
96	Clostridium clostridioforme	0.000272	0.000452	5.74e-05
97	Clostridium difficile	5.35e-07	0.00022	1.67e-09
98	Clostridium hathewayi	0.00105	0.00199	1.02e-29
99	Clostridium hylemonae	9.66e-06	7.32e-06	0.00154
100	Clostridium innocuum	3.88e-05	0.000219	4.7e-14
101	Clostridium leptum	0.00151	0.000111	3.91e-194
102	Clostridium perfringens	6.57e-06	0.00539	0
103	Clostridium ramosum	0.00014	0.00141	0.00166
104	Clostridium scindens	1.01e-05	5.13e-06	8.79e-20
105	Clostridium sp 7 2 43faa	8.73e-06	0.000733	0.0354
106	Clostridium sp atcc baa 442	5.93e-05	4.8e-05	0.00396
107	Clostridium sp l2 50	0.00329	0	3.77e-23
108	Clostridium symbiosum	0.000419	0.000602	3.76e-27
109	Collinsella aerofaciens	0.0157	0.00782	8.39e-78
110	Collinsella intestinalis	8.76e-05	0.0001	0.00479
111	Collinsella tanakaei	0.000508	0.000361	0.000512
112	Coprobacter fastidiosus	0.000555	7.41e-05	2.08e-95
113	Coprococcus catus	0.0022	1.81e-05	1.4e-196
114	Coprococcus comes	0.00617	6.17e-05	1.39e-222
115	Coprococcus eutactus	0.00125	3.75e-05	4.66e-18
116	Coprococcus sp art55 1	0.00687	0.000139	1.44e-54
117	Coriobacteriaceae bacterium phi	0.000222	0	7.52e-17
118	Corynebacterium accolens	0	4.51e-06	0.00014
119	Corynebacterium durum	1.53e-07	0	0.0349
120	Corynebacterium kroppenstedtii	2.44e-08	1.86e-05	5.24e-11
121	Corynebacterium propinquum	0	1.83e-05	4.29e-07
122	Corynebacterium pseudodiphtheriticum	0	6.79e-06	1.84e-07
123	Corynebacterium pseudogenitalium	0	4.9e-06	0.00343
124	Corynebacterium tuberculostearicum	3.05e-07	2.11e-05	6.88e-05
125	Desulfovibrio desulfuricans	0.000236	1.04e-05	7.88e-46
126	Desulfovibrio piger	0.000407	3.14e-06	1.69e-33
127	Dialister invisus	0.0128	0.000968	1.03e-63
128	Dialister succinatiphilus	0.00105	1.24e-07	1.17e-10
129	Dolosigranulum pigrum	0	2.52e-06	9.35e-05
130	Dorea formicigenerans	0.00308	0.000123	3.61e-223
131	Dorea longicatena	0.0103	0.000212	1.02e-225
132	Dorea unclassified	0.000159	6.71e-05	1.19e-05
133	Eggerthella lenta	0.000273	0.000162	6.52e-29
134	Eggerthella sp 1 3 56faa	0.000333	1.97e-05	0.0102
135	Eggerthella unclassified	0.00159	0.00126	9.15e-26
136	Enterobacter cloacae	0.000633	0.0135	1.99e-05
137	Enterococcus avium	3.98e-05	0.000637	0.00203
138	Enterococcus casseliflavus	2.56e-05	0.00174	1.71e-05
139	Enterococcus faecalis	0.000345	0.0522	0
140	Enterococcus gallinarum	3.01e-05	8.98e-05	0.00434
141	Enterococcus mundtii	2.06e-06	7.88e-08	0.0412
142	Enterorhabdus caecimuris	1.52e-06	1.71e-06	0.0133
143	Erysipelotrichaceae bacterium 2 2 44a	0.000156	0.000471	7.05e-36
144	Erysipelotrichaceae bacterium 21 3	6.89e-05	5.92e-05	4.39e-63
145	Erysipelotrichaceae bacterium 3 1 53	7.22e-05	8.58e-05	2.19e-16
146	Erysipelotrichaceae bacterium 5 2 54faa	8.35e-05	5.46e-07	3.75e-16
147	Erysipelotrichaceae bacterium 6 1 45	0.000148	0.00105	1.91e-67
148	Escherichia coli	0.0303	0.128	0.00266
149	Escherichia sp tw09276	0.000491	1.96e-06	0.0285
150	Escherichia unclassified	0.00221	0.0135	0.00477
151	Eubacterium biforme	0.00348	0.000159	7.03e-38
152	Eubacterium brachy	7.9e-07	0	0.000139
153	Eubacterium cylindroides	0.000407	9.01e-06	4.51e-18
154	Eubacterium eligens	0.00693	0.00166	1.21e-160
155	Eubacterium hallii	0.0151	0.000579	3.77e-229
156	Eubacterium limosum	5.93e-05	9.3e-05	2.54e-06
157	Eubacterium ramulus	0.00163	3.52e-05	8.37e-181
158	Eubacterium rectale	0.0406	0.00366	7.42e-192
159	Eubacterium siraeum	0.00916	0.000155	1.6e-141
160	Eubacterium sp 3 1 31	0.000252	2.62e-05	1.2e-29
161	Eubacterium ventriosum	0.00227	1.64e-05	1.63e-166
162	Faecalibacterium prausnitzii	0.0488	0.00548	2.6e-206
163	Flavonifractor plautii	0.000176	0.000405	3.56e-41
164	Fusobacterium gonidiaformans	2.87e-05	2.4e-07	0.00203
165	Fusobacterium periodonticum	0	8.6e-06	0.0163
166	Fusobacterium ulcerans	7.64e-06	0	0.0147
167	Gardnerella vaginalis	0.000798	0.00263	0.000704
168	Gemella haemolysans	1.53e-06	0.000112	0
169	Gemella unclassified	8.66e-07	1.29e-05	9.21e-15
170	Gordonibacter pamelaeae	0.000572	2.16e-05	1.73e-113
171	Granulicatella elegans	1.47e-05	4.02e-06	0.0133
172	Granulicatella unclassified	1.64e-05	5.85e-05	0.000963
173	Haemophilus haemolyticus	4.95e-07	2.72e-05	5.31e-14
174	Haemophilus influenzae	2.28e-07	1.62e-05	2.16e-08
175	Haemophilus parahaemolyticus	0	7.98e-06	0.042
176	Haemophilus parainfluenzae	0.000513	0.0102	0.000325
177	Haemophilus paraphrohaemolyticus	3.61e-08	2.3e-05	0.0289
178	Haemophilus sputorum	9.84e-06	4.7e-05	0.000101
179	Holdemania filiformis	0.000144	2.15e-05	1.6e-115
180	Holdemania unclassified	6.74e-05	3.28e-06	1.69e-101
181	Klebsiella oxytoca	0.000119	0.0135	1.17e-15
182	Klebsiella pneumoniae	0.00087	0.0131	3.34e-07
183	Klebsiella sp ms 92 3	0	0.0011	0.0247
184	Klebsiella unclassified	2.59e-05	0.00229	4.82e-07
185	Lachnospiraceae bacterium 1 1 57faa	0.00237	0.000125	8.12e-83
186	Lachnospiraceae bacterium 1 4 56faa	0.000382	0.000153	2.89e-55
187	Lachnospiraceae bacterium 2 1 58faa	0.000341	0.000787	2.2e-29
188	Lachnospiraceae bacterium 3 1 46faa	0.00148	7.83e-05	1.49e-179
189	Lachnospiraceae bacterium 3 1 57faa ct1	0.000162	0.000178	4.05e-71
190	Lachnospiraceae bacterium 4 1 37faa	0	4.48e-06	0.00842
191	Lachnospiraceae bacterium 5 1 57faa	6.97e-05	5.13e-05	1.52e-11
192	Lachnospiraceae bacterium 5 1 63faa	0.00222	0.000492	4.31e-184
193	Lachnospiraceae bacterium 7 1 58faa	0.000389	3.99e-05	4.1e-179
194	Lachnospiraceae bacterium 8 1 57faa	0.000848	9.18e-05	1.05e-47
195	Lactobacillus acidophilus	0.000355	4.74e-05	1.4e-23
196	Lactobacillus brevis	1.19e-05	0.000246	0.0374
197	Lactobacillus delbrueckii	0.000111	6.75e-05	2.73e-21
198	Lactobacillus plantarum	0.000432	0.000524	0.02
199	Lactobacillus rhamnosus	0.00057	0.00599	0.0066
200	Lactobacillus ruminis	0.00096	7.2e-07	5.1e-12
201	Lactobacillus sakei	2.51e-05	1.18e-06	4.18e-08
202	Lactobacillus salivarius	0.000768	0.000126	3.46e-06
203	Lactobacillus versmoldensis	1.61e-06	0	0.00428
204	Lactococcus garvieae	5.52e-06	2.21e-05	0.0111
205	Lactococcus lactis	0.000863	0.000111	8.13e-71
206	Lactococcus phage jm2	0.000725	2.04e-05	3.6e-08
207	Lactococcus phage p680	0.00175	1.69e-05	4.71e-19
208	Lactococcus phage phi7	0.000271	5.53e-05	3.91e-09
209	Lactococcus raffinolactis	0.000114	1.32e-07	2.31e-10
210	Leuconostoc mesenteroides	3.34e-05	1.56e-06	3.1e-19
211	Leuconostoc phage p793	0.000275	0	8.17e-07
212	Leuconostoc phage philn04	0.000139	0	0.000935
213	Leuconostoc pseudomesenteroides	2.19e-05	3.24e-06	7.71e-11
214	Leuconostoc unclassified	3.16e-06	6.39e-07	5.93e-05
215	Lysinibacillus sphaericus	5.88e-06	6.13e-07	0.0286
216	Lysinibacillus unclassified	1.62e-05	2.11e-06	0.0286
217	Marvinbryantia formatexigens	2.69e-06	0	1.02e-08
218	Megamonas hypermegale	0.000379	0.000154	0.0013
219	Megamonas rupellensis	7.3e-05	5.4e-05	0.00091
220	Megamonas unclassified	0.00101	0.000897	0.000977
221	Megasphaera elsdenii	4.31e-05	2.98e-05	0.0129
222	Megasphaera micronuciformis	5.2e-07	0.000634	4.18e-08
223	Megasphaera sp bv3c16 1	0	0.000124	0.0493
224	Methanobrevibacter smithii	0.00606	2.16e-06	1.41e-69
225	Methanobrevibacter unclassified	0.000557	6.86e-07	2.71e-28
226	Methanosphaera stadtmanae	9.62e-05	0	7.73e-06
227	Mitsuokella multacida	0.000254	0	5.59e-08
228	Mitsuokella unclassified	0.000192	3.13e-06	0.000125
229	Mobiluncus curtisii	1.62e-05	0	4.39e-05
230	Mobiluncus unclassified	9.56e-06	1.93e-06	0.0353
231	Neisseria flavescens	0	7.93e-05	2.83e-05
232	Neisseria meningitidis	0	1.1e-06	0.00474
233	Neisseria subflava	0	1.86e-05	0.000105
234	Neisseria unclassified	4.2e-07	8.67e-05	5.6e-08
235	Odoribacter laneus	0.000571	6.87e-06	0.000261
236	Odoribacter splanchnicus	0.00758	0.000403	6.46e-177
237	Odoribacter unclassified	2.76e-05	6.71e-06	0.000108
238	Olsenella uli	0	2.26e-05	0.0393
239	Olsenella unclassified	1.94e-05	3.17e-06	3.54e-25
240	Oscillibacter sp kle 1728	5.43e-05	5.79e-06	0.039
241	Oscillibacter sp kle 1745	0.00021	8e-05	1.05e-07
242	Oscillibacter unclassified	0.00383	0.000266	7.38e-231
243	Oxalobacter formigenes	7.1e-05	4.81e-07	7.84e-45
244	Pantoea unclassified	6.97e-06	0.000597	0
245	Parabacteroides distasonis	0.00567	0.00996	7.36e-51
246	Parabacteroides goldsteinii	0.000847	0.00134	2.96e-34
247	Parabacteroides johnsonii	0.00123	0.000589	2.06e-23
248	Parabacteroides merdae	0.0143	0.00336	4.52e-96
249	Parabacteroides unclassified	0.00658	0.0142	0.00243
250	Paraprevotella clara	0.000734	9.21e-05	2.94e-47
251	Paraprevotella unclassified	0.00245	0.00029	1.86e-43
252	Paraprevotella xylaniphila	0.000106	1.28e-05	3.07e-43
253	Parasutterella excrementihominis	0.000524	5.72e-05	1.16e-96
254	Parvimonas micra	8.87e-07	0	0.0409
255	Parvimonas unclassified	5.7e-06	3.11e-07	1.05e-08
256	Pediococcus pentosaceus	2.59e-05	0.000117	0.000152
257	Peptoniphilus duerdenii	4.16e-06	1.15e-07	0.0307
258	Peptoniphilus lacrimalis	2.22e-05	3.41e-06	2.79e-09
259	Peptostreptococcaceae noname unclassified	0.00111	0.000244	5.61e-73
260	Peptostreptococcus anaerobius	5.13e-05	6.43e-05	0.000207
261	Peptostreptococcus stomatis	5.53e-06	6.11e-08	0.00132
262	Peptostreptococcus unclassified	3.18e-06	1.78e-06	3.36e-07
263	Phascolarctobacterium succinatutens	0.00195	6.7e-05	3.17e-19
264	Phicd119likevirus unclassified	0	1.62e-06	0.0386
265	Porphyromonas asaccharolytica	0.000347	9.93e-07	4.84e-22
266	Porphyromonas bennonis	7.1e-05	3.5e-06	6.08e-11
267	Porphyromonas somerae	1.97e-05	1.37e-06	7.59e-05
268	Porphyromonas uenonis	6.12e-05	1.16e-05	7.06e-07
269	Prevotella bergensis	9.87e-06	2.96e-07	0.0183
270	Prevotella bivia	0.000623	0.000474	0.0267
271	Prevotella buccalis	6.57e-05	3.93e-06	0.00228
272	Prevotella copri	0.0279	0.00246	3.42e-26
273	Prevotella disiens	0.000269	1.7e-05	1.34e-09
274	Prevotella stercorea	0.00123	3.03e-05	4.19e-12
275	Prevotella timonensis	0.000197	0.000149	0.0105
276	Propionibacterium acnes	2.35e-07	0.00179	1.67e-12
277	Propionibacterium avidum	0	0.000951	0
278	Propionibacterium freudenreichii	3.11e-05	2.7e-07	1.43e-08
279	Propionibacterium granulosum	0	4.82e-06	0.0011
280	Propionibacterium phage p100d	0	0.000485	0.00498
281	Propionimicrobium lymphophilum	0	3.96e-05	0.00141
282	Pseudoflavonifractor capillosus	7.3e-05	1.79e-08	3.75e-112
283	Pseudomonas fragi	0.00034	0	1.16e-06
284	Pyramidobacter piscolens	2.5e-05	0	0.0105
285	Roseburia hominis	0.00303	0.000286	4.29e-176
286	Roseburia intestinalis	0.00557	0.00188	7.01e-118
287	Roseburia inulinivorans	0.0037	0.00176	3.07e-158
288	Roseburia unclassified	0.00194	0.00107	4.87e-44
289	Rothia dentocariosa	1.81e-06	2.62e-06	0.000187
290	Rothia mucilaginosa	7.59e-05	0.000901	0
291	Rothia unclassified	6.07e-06	0.000235	0.00688
292	Ruminococcaceae bacterium d16	0.000242	1.21e-05	4.69e-73
293	Ruminococcus albus	7.34e-06	6.45e-07	3.07e-43
294	Ruminococcus bromii	0.0342	0.00146	7.82e-121
295	Ruminococcus callidus	0.00147	0.0001	4.65e-89
296	Ruminococcus champanellensis	0.000171	0	4.41e-07
297	Ruminococcus flavefaciens	1.7e-05	5.37e-09	8.01e-13
298	Ruminococcus gnavus	0.00246	0.0158	7.42e-12
299	Ruminococcus lactaris	0.00355	0.000287	3.62e-97
300	Ruminococcus obeum	0.0077	0.000164	3.13e-235
301	Ruminococcus sp 5 1 39bfaa	0.0166	0.00249	7.67e-159
302	Ruminococcus sp jc304	4.53e-05	0	0.000482
303	Ruminococcus torques	0.0126	0.00258	1.73e-148
304	Scardovia unclassified	6.37e-06	2.06e-06	0.00171
305	Slackia piriformis	8.33e-05	3.37e-06	4.17e-11
306	Slackia unclassified	2.56e-06	2.77e-06	0.0103
307	Solobacterium moorei	1.22e-05	1.09e-05	2.56e-05
308	Staphylococcus aureus	4.47e-06	0.00182	0
309	Staphylococcus caprae capitis	0	6.97e-05	0.0124
310	Staphylococcus epidermidis	0.000136	0.0251	0
311	Staphylococcus haemolyticus	5.13e-08	0.00418	8.24e-11
312	Staphylococcus hominis	1.32e-06	0.00594	0
313	Staphylococcus lugdunensis	0	0.000485	5.79e-15
314	Staphylococcus phage pvl	0	6.92e-05	0.015
315	Staphylococcus saprophyticus	5.97e-07	0	0.0346
316	Staphylococcus warneri	0	9.11e-05	0.00275
317	Stenotrophomonas maltophilia	1.59e-05	5.66e-05	0.0211
318	Streptococcus agalactiae	1.17e-05	0.000947	0.0005
319	Streptococcus anginosus	8.05e-05	0.00469	1.17e-09
320	Streptococcus australis	7.48e-05	5.11e-05	1.03e-12
321	Streptococcus cristatus	1.92e-07	0	0.02
322	Streptococcus gordonii	6.44e-06	3.74e-06	4.15e-07
323	Streptococcus infantis	1.45e-05	0.000318	0.000948
324	Streptococcus intermedius	1.66e-06	4.06e-07	7.68e-05
325	Streptococcus lutetiensis	2.3e-07	0.000393	0.000288
326	Streptococcus mitis oralis pneumoniae	1.62e-05	0.000451	0
327	Streptococcus mutans	5.65e-05	0	6.91e-39
328	Streptococcus peroris	2.85e-07	8.28e-05	1.17e-15
329	Streptococcus phage cp 1	0	0.000538	2.95e-05
330	Streptococcus phage tp 778l	3.68e-05	0	0.000523
331	Streptococcus pseudopneumoniae	0	1.77e-06	0.0132
332	Streptococcus salivarius	0.00346	0.0172	0.0469
333	Streptococcus sanguinis	5.32e-05	2.09e-05	2.5e-35
334	Streptococcus sobrinus	6.95e-07	1.39e-08	0.0133
335	Streptococcus thermophilus	0.00461	0.000513	2.11e-99
336	Streptococcus tigurinus	3.51e-07	3.24e-05	0.000298
337	Subdoligranulum sp 4 3 54a2faa	0.00117	0	3.84e-37
338	Subdoligranulum unclassified	0.0615	0.004	1.3e-213
339	Subdoligranulum variabile	7.44e-06	0	1.06e-32
340	Succinatimonas hippei	9.06e-06	0	0.0349
341	Sutterella parvirubra	2.47e-05	0	0.00737
342	Sutterella wadsworthensis	0.00463	0.00253	1.1e-46
343	Turicibacter sanguinis	0.000104	1.07e-06	5.06e-42
344	Turicibacter unclassified	0.000148	2.38e-06	2.72e-54
345	Varibaculum cambriense	4.68e-06	0.000252	0.0001
346	Veillonella atypica	5.49e-05	0.0016	1.76e-08
347	Veillonella dispar	3.84e-05	0.000782	0
348	Veillonella parvula	0.00044	0.0109	1.9e-06
349	Veillonella ratti	1.47e-05	0.00673	1.17e-05
350	Veillonella sp oral taxon 780	0	0.00088	0.00145
351	Veillonella unclassified	0.000651	0.011	0.00642
352	Weissella cibaria	0.000242	1.26e-07	0.00112
