# Supplementary material for: Metagenomic analysis of mother-infant gut microbiome reveals global distinct and shared microbial signatures
Source: Gut Microbes. 2021 May 7;13(1):1911571. doi: 10.1080/19490976.2021.1911571 (PMC8115609; doi:10.1080/19490976.2021.1911571)
Supplement: Supplemental Material [file KGMI_A_1911571_SM8722.zip › Supplementary information/Table S3.xlsx]

## Sheet: Phylum
	Phylum	Pregnancy	Mo_birth	Mo_postpartum	Inf_birth	Inf_1wk	Inf_1mo	Inf_3mo	Inf_6mo	Inf_12mo
1	Actinobacteria	0.180962	0.101724	0.166999	0.150079	0.269558	0.462428	0.39067	0.465687	0.210309
2	Bacteroidetes	0.328182	0.425995	0.354278	0.123105	0.120608	0.113987	0.208132	0.212696	0.389198
3	Firmicutes	0.40816	0.379962	0.41218	0.259006	0.317645	0.207563	0.1562	0.186743	0.330892
4	Others	0.00922097	0.0138098	0.0102515	0.0747137	0.0111279	0.00630375	0.00267445	0.00204692	0.00322447
5	Proteobacteria	0.0134832	0.061274	0.0279838	0.392542	0.281038	0.209637	0.223976	0.131308	0.0585714
6	Verrucomicrobia	0.0599909	0.0172354	0.0283072	0.000553854	2.4027e-05	8.18667e-05	0.0183476	0.00151926	0.00780539

## Sheet: Genus
	Genus	Pregnancy	Mo_birth	Mo_postpartum	Inf_birth	Inf_1wk	Inf_1mo	Inf_3mo	Inf_6mo	Inf_12mo
1	Alistipes	0.0668178	0.0727315	0.0636582	0.00730338	7.5055e-05	0.00171414	0.000194536	0.00302831	0.0208631
2	Bacteroides	0.204543	0.250382	0.192816	0.0974426	0.0878094	0.082967	0.16226	0.171693	0.289673
3	Bifidobacterium	0.143869	0.0831867	0.129055	0.0450912	0.257616	0.428419	0.351245	0.445691	0.232265
4	Blautia	0.0284259	0.0218575	0.0251425	0.000665586	0.00474528	0.0111819	0.0337161	0.0329172	0.0500548
5	Clostridium	0.00512332	0.0107706	0.00528912	2.92423e-05	0.0124303	0.0168109	0.00859114	0.0179164	0.0279579
6	Collinsella	0.0290599	0.0133215	0.0209533	0.000383359	0.00411564	0.00766447	0.0336556	0.0133381	0.00643585
7	Enterococcus	0.000251062	0.00499576	0.000330407	0.0580099	0.117501	0.0379591	0.00603251	0.0318906	0.0141581
8	Erysipelotrichaceae noname	0.00476038	0.00479862	0.00424989	0.0113981	0.0032054	0.00120321	0.00125966	0.00521728	0.00450268
9	Escherichia	0.00554095	0.0407915	0.0180357	0.332963	0.166891	0.126086	0.158032	0.107973	0.0417259
10	Eubacterium	0.0797366	0.0712004	0.0931164	0.00262049	0.000161796	0.000275423	0.000235923	0.00270094	0.0334682
11	Faecalibacterium	0.046313	0.0508309	0.0414004	0.00250043	9.80283e-05	4.15486e-05	2.12467e-05	0.000898132	0.0309151
12	Lactobacillus	0.00229536	0.00464854	0.00125162	0.0341647	0.00640102	0.0175907	0.0239431	0.0131237	0.0201088
13	Others	0.208421	0.178526	0.200461	0.368913	0.305767	0.237811	0.17238	0.113093	0.12616
14	Parabacteroides	0.0232918	0.028956	0.0311501	0.00643438	0.031863	0.0280998	0.0442712	0.0342038	0.0236463
15	Prevotella	0.00247195	0.0330231	0.0381569	0.0106768	0.000794058	0.000157563	0.000577876	0.0015758	0.0160785
16	Roseburia	0.0147863	0.0136943	0.0158782	0.000776158	2.15294e-05	0.00149109	0.000465791	0.000639156	0.0266946
17	Ruminococcus	0.0587214	0.0562958	0.0533884	0.00196627	0.000174506	2.41033e-05	0.000746059	0.000994475	0.0235556
18	Subdoligranulum	0.0755709	0.0599892	0.0656663	0.0186611	0.000329901	0.00050311	0.00237151	0.00310746	0.0117368

## Sheet: Species
	Species	Pregnancy	Mo_birth	Mo_postpartum	Inf_birth	Inf_1wk	Inf_1mo	Inf_3mo	Inf_6mo	Inf_12mo
1	Akkermansia muciniphila	0.0599909	0.0172354	0.0283072	0.000553854	2.4027e-05	8.18667e-05	0.0183476	0.00151926	0.00780539
2	Alistipes onderdonkii	0.01268	0.01222	0.0121711	0.00179198	2.7646e-05	0.000459074	0.000102259	0.00222171	0.00954486
3	Alistipes putredinis	0.0320051	0.0370136	0.0312237	0.0040937	2.77947e-05	0.000467986	0	0.00039819	0.00363195
4	Bacteroides caccae	0.0161091	0.0274344	0.0147715	0.000884089	0.00168969	0.00359815	0.0160435	0.0114549	0.0181986
5	Bacteroides cellulosilyticus	0.018651	0.0123933	0.00814988	0.000134166	0.00172719	0.000168907	0.000937889	0.00349618	0.00963449
6	Bacteroides dorei	0.0125121	0.0158995	0.00967117	0.0263128	0.0157052	0.0165175	0.0294993	0.0354231	0.0357145
7	Bacteroides eggerthii	0.00657641	0.0105127	0.0157971	0.00155286	0.000571303	4.72286e-06	0	1.44488e-05	0.00571788
8	Bacteroides faecis	0.00156586	0.00238682	0.00249978	0.000718818	0.000651597	0.00275722	0.00293568	0.00999955	0.00485581
9	Bacteroides fragilis	0.00672796	0.00746377	0.0055785	0.0396378	0.0172922	0.0126453	0.022898	0.0625086	0.0429496
10	Bacteroides ovatus	0.010763	0.0238703	0.013738	0.00122425	0.00192066	0.00462723	0.00572394	0.00839794	0.0508188
11	Bacteroides stercoris	0.0261513	0.0209101	0.0215886	0.00339969	0.0038597	0.00139707	0.00170012	0.000868496	0.0130091
12	Bacteroides thetaiotaomicron	0.00611915	0.00683637	0.00489605	0.000375832	0.00248159	0.00638929	0.0171667	0.00452027	0.0126845
13	Bacteroides uniformis	0.0590095	0.0530608	0.0495189	0.00292843	0.0096855	0.0198128	0.0426317	0.0113425	0.054227
14	Bacteroides vulgatus	0.0213226	0.0280877	0.0235136	0.0133402	0.0268499	0.00986677	0.0214054	0.0170653	0.0458427
15	Bacteroides xylanisolvens	0.00173444	0.00312071	0.00306352	9.74732e-05	0.000704467	0.000127958	4.10267e-06	0.000527837	0.00778448
16	Bifidobacterium adolescentis	0.0562457	0.0332344	0.0466829	0.00183675	0.0105923	0.0114074	0.0112232	0.0189423	0.00865685
17	Bifidobacterium bifidum	0.00417307	0.00902288	0.00688352	0.00894956	0.0394311	0.0618968	0.0494739	0.0758141	0.0401478
18	Bifidobacterium catenulatum	0.0043334	0.00156706	0.003115	1.62746e-05	0.00119062	0.00254412	0.00425131	0.00452293	0.00276394
19	Bifidobacterium longum	0.0667111	0.0305413	0.0603149	0.0156429	0.104656	0.148475	0.152307	0.204935	0.081137
20	Bifidobacterium pseudocatenulatum	0.00599547	0.00502034	0.00649738	0.000142432	0.0186459	0.0274427	0.0268874	0.0242331	0.00585268
21	Citrobacter freundii	6.2717e-06	0.00194194	3.45e-06	0	0.00539058	0.00265793	0.00155921	0.0021711	0.00298723
22	Clostridium bolteae	0.000162294	0.00179901	0.000889634	0	0.00185423	0.000705128	0.000795599	0.00102349	0.0065064
23	Clostridium hathewayi	2.01906e-05	0.00137866	0.000293396	2.53521e-07	0.00113094	0.000293654	0.000700736	0.00885281	0.00234581
24	Collinsella aerofaciens	0.0282418	0.012675	0.0206767	0.000273331	0.00401754	0.00761009	0.0296494	0.0129911	0.00632156
25	Eggerthella unclassified	0.00186254	0.00151488	0.00178111	8.00563e-06	0.000482313	0.00148263	0.00149872	0.00207733	0.00252363
26	Escherichia coli	0.00461293	0.0373945	0.0170773	0.291013	0.151857	0.113188	0.144709	0.0996573	0.0306715
27	Escherichia unclassified	0.000928004	0.00271695	0.000880975	0.0419503	0.0150333	0.012898	0.0133238	0.00830016	0.00225062
28	Eubacterium eligens	0.005251	0.00736342	0.005971	0.000583073	4.44365e-06	3.57262e-05	0.000135985	1.19992e-05	0.01043
29	Eubacterium rectale	0.0378072	0.0379562	0.0533292	0.00149084	0.000152616	0.000238479	0	0.0015611	0.0211891
30	Faecalibacterium prausnitzii	0.046313	0.0508309	0.0414004	0.00250043	9.80283e-05	4.15486e-05	2.12467e-05	0.000898132	0.0333643
31	Others	0.274706	0.333334	0.327231	0.498931	0.491261	0.473129	0.3051	0.29282	0.287766
32	Parabacteroides distasonis	0.00433752	0.00562703	0.0068733	0.00294082	0.0130705	0.00968004	0.0105337	0.00751239	0.00811385
33	Parabacteroides merdae	0.0127291	0.0136569	0.018446	0.000624949	0.00247032	0.000557794	0.00224919	0.0113149	0.00468194
34	Parabacteroides unclassified	0.00529003	0.00712496	0.00514708	0.00277949	0.0150783	0.017721	0.0206945	0.0119696	0.011816
35	Roseburia intestinalis	0.00472176	0.00507842	0.00827688	2.24338e-05	2.93915e-07	2.48571e-07	0	1.47858e-05	0.0122092
36	Roseburia inulinivorans	0.00209652	0.00406569	0.0029051	1.90986e-05	1.23558e-05	0.00106122	0	0.000126776	0.00993283
37	Roseburia unclassified	0.00418585	0.0015153	0.0023079	0.000382354	7.00582e-06	1.39762e-06	0.000465791	2.66126e-05	0.00653998
38	Ruminococcus bromii	0.0362555	0.0343239	0.032791	0.00196026	0.000156664	1.04814e-05	0	0.000160339	0.00812313
39	Ruminococcus gnavus	0.00433261	0.00191942	0.00360328	0.000405045	0.00435539	0.0101941	0.0313405	0.028508	0.0405231
40	Ruminococcus torques	0.0159019	0.0118531	0.013818	0.000199507	0.00037557	0.000975224	0.00210027	0.00435519	0.00996658
41	Streptococcus salivarius	0.00449896	0.00375783	0.0012864	0.0108147	0.0333288	0.0157511	0.00499032	0.00156294	0.00205044
42	Subdoligranulum unclassified	0.0740489	0.0587237	0.0651069	0.0186611	0.000329901	0.00050311	0.00237151	0.00310746	0.0123765
43	Sutterella wadsworthensis	0.00231312	0.00561674	0.00192142	0.000805948	0.00179765	0.000576874	0.00422181	0.00277081	0.00633181
