# Supplementary material for: Metagenomic analysis of mother-infant gut microbiome reveals global distinct and shared microbial signatures
Source: Gut Microbes. 2021 May 7;13(1):1911571. doi: 10.1080/19490976.2021.1911571 (PMC8115609; doi:10.1080/19490976.2021.1911571)
Supplement: Supplemental Material [file KGMI_A_1911571_SM8722.zip › Supplementary information/Table S4.xlsx]

## Sheet: Shared species
		Relative abundance
	Species	mother	infant
1	Achromobacter piechaudii	5.04734e-07	8.32556e-06
2	Achromobacter unclassified	4.63373e-06	4.65335e-06
3	Achromobacter xylosoxidans	3.16686e-05	0.00120745
4	Acidaminococcus fermentans	1.60059e-07	7.13951e-07
5	Acidaminococcus intestini	1.16716e-06	6.38552e-07
6	Acidaminococcus unclassified	0.000408157	0.000169976
7	Acinetobacter ursingii	4.04675e-06	0.000437744
8	Actinomyces graevenitzii	4.46746e-06	9.48626e-06
9	Actinomyces odontolyticus	2.18991e-05	4.26064e-05
10	Actinomyces oris	3.63905e-08	7.40149e-08
11	Actinomyces turicensis	1.05586e-05	6.68733e-06
12	Actinomyces urogenitalis	3.78402e-07	0.000524084
13	Actinomyces viscosus	2.07101e-08	2.8328e-08
14	Adlercreutzia equolifaciens	0.000108183	2.67456e-05
15	Akkermansia muciniphila	0.00398789	0.00241476
16	Alistipes finegoldii	0.00179279	0.000469926
17	Alistipes indistinctus	0.000315828	2.42379e-05
18	Alistipes onderdonkii	0.00484962	0.00153571
19	Alistipes putredinis	0.0119722	0.0011162
20	Alistipes senegalensis	4.46109e-05	1.77471e-05
21	Alistipes shahii	0.00159652	0.000359313
22	Alistipes sp ap11	3.73556e-05	1.58372e-05
23	Alistipes sp hgb5	0.000334446	0.000235567
24	Alistipes unclassified	0.0012627	3.7033e-06
25	Anaerococcus prevotii	4.6213e-07	3.01384e-08
26	Anaerococcus vaginalis	4.03911e-05	1.33866e-07
27	Anaerostipes caccae	6.30178e-07	7.02993e-06
28	Anaerostipes hadrus	0.000166101	0.000264567
29	Anaerostipes unclassified	1.78757e-06	0.000233891
30	Anaerotruncus colihominis	7.61275e-05	1.68219e-05
31	Anaerotruncus unclassified	2.24299e-05	3.12077e-06
32	Atopobium parvulum	4.01331e-06	3.22565e-05
33	Atopobium vaginae	3.99083e-06	0.00017066
34	Bacteroidales bacterium ph8	0.000975018	4.51788e-05
35	Bacteroides caccae	0.0133464	0.00659224
36	Bacteroides cellulosilyticus	0.00385788	0.00275873
37	Bacteroides clarus	0.00035989	0.00021812
38	Bacteroides coprocola	0.00291409	0.000208746
39	Bacteroides coprophilus	0.00025241	1.63889e-05
40	Bacteroides dorei	0.00731237	0.0227117
41	Bacteroides eggerthii	0.00415676	0.00130107
42	Bacteroides faecis	0.000980778	0.00206297
43	Bacteroides finegoldii	0.000348641	0.000837178
44	Bacteroides fragilis	0.00495762	0.0287338
45	Bacteroides intestinalis	0.00103427	0.000130794
46	Bacteroides massiliensis	0.00344448	0.000773737
47	Bacteroides nordii	3.5537e-05	0.00051903
48	Bacteroides ovatus	0.00799168	0.0107211
49	Bacteroides plebeius	0.00227752	0.000952496
50	Bacteroides salanitronis	0.000102238	2.61769e-05
51	Bacteroides salyersiae	0.000739823	0.000207282
52	Bacteroides sp 1 1 30	5.91423e-05	0.000644116
53	Bacteroides sp 1 1 6	3.43133e-05	0.00018187
54	Bacteroides sp 2 1 22	3.43077e-05	0.000453458
55	Bacteroides sp 3 1 19	0.000209329	0.000190116
56	Bacteroides sp 3 2 5	2.03053e-05	0.000392531
57	Bacteroides stercoris	0.00820066	0.00379274
58	Bacteroides thetaiotaomicron	0.00200287	0.00430629
59	Bacteroides uniformis	0.0282536	0.0202923
60	Bacteroides vulgatus	0.0170241	0.0242089
61	Bacteroides xylanisolvens	0.00101542	0.00159003
62	Barnesiella intestinihominis	0.00511069	0.000389078
63	Bifidobacterium adolescentis	0.0167235	0.0105768
64	Bifidobacterium angulatum	0.00049248	0.000175288
65	Bifidobacterium animalis	0.000189435	8.60432e-05
66	Bifidobacterium bifidum	0.00480183	0.0408142
67	Bifidobacterium breve	0.000434574	0.0292379
68	Bifidobacterium catenulatum	0.000647018	0.00149282
69	Bifidobacterium dentium	1.50331e-05	0.00181697
70	Bifidobacterium longum	0.022404	0.112113
71	Bifidobacterium pseudocatenulatum	0.00259099	0.0157956
72	Bilophila unclassified	0.000681338	0.000336033
73	Bilophila wadsworthia	6.59896e-05	3.52688e-05
74	Blautia hydrogenotrophica	1.77041e-06	2.4377e-07
75	Blautia producta	3.52396e-06	8.77082e-06
76	Bordetella unclassified	8.56627e-06	0.000309638
77	Burkholderiales bacterium 1 1 47	0.000104029	2.83781e-05
78	Butyricicoccus pullicaecorum	6.50888e-09	1.92332e-07
79	Butyrivibrio crossotus	0.000110626	9.96997e-06
80	C2likevirus unclassified	0.000848934	2.84111e-06
81	Candida albicans	6.46213e-06	0.000114237
82	Citrobacter freundii	0.00173803	0.000463494
83	Citrobacter koseri	1.35876e-05	6.29082e-05
84	Citrobacter unclassified	3.40494e-05	0.00032368
85	Clostridiaceae bacterium jc118	3.71686e-06	2.48679e-06
86	Clostridiales bacterium 1 7 47faa	5.18222e-05	4.49907e-05
87	Clostridium asparagiforme	1.14095e-05	2.52056e-05
88	Clostridium bartlettii	0.00110961	0.00051085
89	Clostridium bolteae	0.000534662	0.00137221
90	Clostridium citroniae	7.67988e-06	2.12548e-05
91	Clostridium clostridioforme	3.6003e-05	7.38309e-05
92	Clostridium glycolicum	1.26331e-07	6.15442e-07
93	Clostridium hathewayi	0.000102134	0.000660758
94	Clostridium innocuum	2.07967e-05	0.000211946
95	Clostridium leptum	6.38618e-05	0.000120647
96	Clostridium nexile	0.000302208	0.000374119
97	Clostridium perfringens	6.10355e-06	0.000110899
98	Clostridium ramosum	0.000104015	0.000498015
99	Clostridium scindens	1.73669e-07	2.28009e-07
100	Clostridium symbiosum	3.65328e-05	0.000180966
101	Collinsella aerofaciens	0.00479617	0.00796275
102	Collinsella intestinalis	4.78885e-05	8.22421e-05
103	Collinsella tanakaei	0.000141175	0.00035833
104	Collinsella unclassified	4.30178e-07	1.53355e-08
105	Coprobacillus sp 29 1	2.68015e-05	3.65676e-05
106	Coprobacillus unclassified	0.000297454	0.00225622
107	Coprobacter fastidiosus	3.10299e-05	3.87152e-05
108	Coprococcus catus	8.13636e-05	1.97316e-05
109	Coprococcus comes	0.000269427	4.6512e-05
110	Coprococcus eutactus	8.47988e-06	4.08771e-05
111	Coprococcus sp art55 1	0.000504689	0.000100965
112	Corynebacterium kroppenstedtii	3.37278e-08	4.04579e-07
113	Desulfovibrio desulfuricans	2.99615e-05	2.99894e-07
114	Desulfovibrio piger	1.19172e-05	1.56571e-06
115	Dialister invisus	0.00337549	0.000698506
116	Dialister succinatiphilus	0.000195468	1.34718e-07
117	Dorea formicigenerans	0.000259381	0.000123313
118	Dorea longicatena	0.000949911	0.000211004
119	Dorea unclassified	2.51234e-05	2.00748e-05
120	Eggerthella lenta	3.88109e-05	7.49142e-05
121	Eggerthella unclassified	0.000971008	0.00083538
122	Enterobacter aerogenes	2.22873e-05	9.12886e-07
123	Enterobacter cloacae	0.000115047	0.00220139
124	Enterobacteria phage sfv	3.34083e-06	4.34786e-05
125	Enterococcus avium	1.16864e-07	5.78108e-05
126	Enterococcus casseliflavus	2.00414e-06	7.79315e-05
127	Enterococcus durans	4.32636e-05	1.20082e-05
128	Enterococcus faecalis	0.000419101	0.0219664
129	Enterococcus faecium	0.000692116	0.00284356
130	Erysipelotrichaceae bacterium 2 2 44a	0.000106697	0.000332358
131	Erysipelotrichaceae bacterium 21 3	1.56385e-05	4.21544e-05
132	Erysipelotrichaceae bacterium 3 1 53	1.68491e-06	1.04591e-05
133	Erysipelotrichaceae bacterium 5 2 54faa	1.21893e-07	5.22897e-08
134	Erysipelotrichaceae bacterium 6 1 45	4.73509e-05	0.000302449
135	Escherichia coli	0.0312262	0.119381
136	Escherichia unclassified	0.00241093	0.00881576
137	Eubacterium biforme	0.000504526	4.49333e-05
138	Eubacterium cylindroides	2.15172e-05	9.82247e-06
139	Eubacterium eligens	0.00203564	0.00140415
140	Eubacterium hallii	0.00181732	0.000433164
141	Eubacterium limosum	3.14053e-06	7.3614e-05
142	Eubacterium ramulus	5.94234e-05	1.90218e-05
143	Eubacterium rectale	0.00691108	0.00313366
144	Eubacterium siraeum	0.00222816	0.000161391
145	Eubacterium sp 3 1 31	1.10296e-05	7.04792e-06
146	Eubacterium ventriosum	6.16831e-05	1.45432e-05
147	Faecalibacterium prausnitzii	0.0170185	0.00519117
148	Finegoldia magna	9.30621e-06	3.10618e-06
149	Flavonifractor plautii	6.11636e-05	0.000327984
150	Gardnerella vaginalis	0.000206175	0.00104626
151	Gemella haemolysans	2.71006e-07	1.29411e-05
152	Gemella sanguinis	3.51775e-07	7.28967e-07
153	Gemella unclassified	4.05325e-07	3.37433e-06
154	Gordonibacter pamelaeae	1.62198e-05	1.54688e-05
155	Granulicatella adiacens	1.20414e-07	1.62577e-06
156	Granulicatella unclassified	9.31864e-06	1.62679e-05
157	Haemophilus parainfluenzae	0.000372514	0.00481218
158	Haemophilus pittmaniae	1.61183e-06	5.623e-07
159	Haemophilus sputorum	2.20118e-07	3.62087e-09
160	Holdemania filiformis	2.18683e-05	1.25529e-05
161	Holdemania unclassified	1.62722e-08	1.19382e-07
162	Klebsiella oxytoca	9.59467e-05	0.00227756
163	Klebsiella pneumoniae	0.000760935	0.00373676
164	Klebsiella unclassified	1.15361e-05	0.00105158
165	Klebsiella variicola	1.99645e-06	8.15016e-07
166	Lachnospiraceae bacterium 1 1 57faa	0.000316501	1.87291e-05
167	Lachnospiraceae bacterium 1 4 56faa	0.000124874	1.47274e-05
168	Lachnospiraceae bacterium 2 1 58faa	0.000121438	0.000452801
169	Lachnospiraceae bacterium 3 1 46faa	0.000159796	7.31022e-05
170	Lachnospiraceae bacterium 3 1 57faa ct1	1.2663e-05	4.32954e-05
171	Lachnospiraceae bacterium 5 1 57faa	8.01183e-07	4.68584e-08
172	Lachnospiraceae bacterium 5 1 63faa	0.000524469	0.000499312
173	Lachnospiraceae bacterium 7 1 58faa	0.00011674	3.71737e-05
174	Lachnospiraceae bacterium 8 1 57faa	4.67503e-05	4.78547e-05
175	Lachnospiraceae bacterium 9 1 43bfaa	2.66272e-08	9.98829e-07
176	Lactobacillus acidophilus	6.4716e-06	1.20208e-05
177	Lactobacillus casei paracasei	3.2887e-05	0.000469824
178	Lactobacillus crispatus	5.10651e-07	3.43621e-06
179	Lactobacillus delbrueckii	2.27811e-08	3.54462e-06
180	Lactobacillus fermentum	1.13793e-05	6.0441e-05
181	Lactobacillus gasseri	1.8737e-05	0.000296189
182	Lactobacillus mucosae	3.43246e-05	4.00767e-06
183	Lactobacillus plantarum	0.000244757	1.88413e-06
184	Lactobacillus reuteri	3.87574e-07	3.81968e-05
185	Lactobacillus rhamnosus	0.000600243	0.000959748
186	Lactobacillus ruminis	0.000345458	7.7689e-07
187	Lactobacillus salivarius	2.69376e-05	8.20021e-09
188	Lactobacillus vaginalis	3.66864e-08	1.918e-07
189	Lactococcus lactis	6.31893e-05	5.72115e-05
190	Lactococcus phage p680	0.000227754	3.2721e-06
191	Lactococcus raffinolactis	2.42604e-08	7.45474e-09
192	Megamonas funiformis	2.26358e-05	6.68554e-05
193	Megamonas hypermegale	9.31864e-06	4.84164e-05
194	Megamonas rupellensis	2.27811e-07	2.74914e-05
195	Megamonas unclassified	9.4884e-05	0.000579311
196	Megasphaera elsdenii	2.9929e-06	2.67299e-05
197	Megasphaera micronuciformis	6.6568e-08	6.39989e-06
198	Megasphaera unclassified	6.66553e-05	0.000138083
199	Mesorhizobium unclassified	1.49112e-07	9.69116e-08
200	Methanobrevibacter smithii	1.37337e-06	1.69883e-06
201	Methanobrevibacter unclassified	1.42547e-05	1.91267e-07
202	Neisseria unclassified	3.25444e-08	1.24281e-06
203	Odoribacter laneus	2.63828e-05	7.42939e-06
204	Odoribacter splanchnicus	0.000709962	0.000279557
205	Odoribacter unclassified	5.90828e-07	1.05655e-06
206	Olsenella unclassified	1.01296e-05	9.67519e-07
207	Oribacterium sinus	3.32249e-07	5.05644e-07
208	Orthohepadnavirus unclassified	1.24396e-05	0.00316259
209	Oscillibacter unclassified	0.000561838	0.000263454
210	Pantoea unclassified	4.04645e-06	3.54909e-06
211	Parabacteroides distasonis	0.00257463	0.00962298
212	Parabacteroides goldsteinii	0.000469565	0.00144738
213	Parabacteroides johnsonii	0.000351894	0.000632438
214	Parabacteroides merdae	0.00522113	0.00305026
215	Parabacteroides unclassified	0.00272882	0.00593933
216	Paraprevotella clara	8.93444e-05	4.12957e-05
217	Paraprevotella unclassified	0.000478709	0.000156051
218	Paraprevotella xylaniphila	2.90651e-06	2.33174e-06
219	Parasutterella excrementihominis	0.000140373	1.74748e-05
220	Penicillium chrysogenum	5.07101e-07	6.08946e-07
221	Peptostreptococcaceae noname unclassified	0.000231277	4.6193e-05
222	Peptostreptococcus unclassified	5.36095e-07	8.24494e-07
223	Phascolarctobacterium succinatutens	0.000177199	1.13144e-05
224	Porphyromonas asaccharolytica	0.000374434	1.1065e-07
225	Porphyromonas bennonis	9.70414e-08	1.5442e-08
226	Porphyromonas somerae	2.46154e-07	8.48136e-07
227	Prevotella bivia	6.84204e-05	2.6836e-06
228	Prevotella buccae	1.96331e-06	0.00078288
229	Prevotella buccalis	1.81627e-06	7.97551e-07
230	Prevotella copri	0.0085253	0.00182853
231	Prevotella disiens	4.26923e-06	1.52194e-06
232	Prevotella melaninogenica	2.7926e-06	3.80192e-08
233	Prevotella stercorea	0.000516075	3.16404e-05
234	Prevotella timonensis	3.85266e-06	6.26784e-06
235	Propionibacterium acnes	1.49408e-07	0.000586426
236	Proteus mirabilis	6.53254e-07	2.22684e-07
237	Pseudoflavonifractor capillosus	9.2426e-07	1.94888e-08
238	Pseudomonas unclassified	0.000401371	1.23301e-06
239	Raoultella ornithinolytica	0.000243	9.16645e-06
240	Roseburia hominis	0.000541909	0.000185576
241	Roseburia intestinalis	0.00116816	0.00119741
242	Roseburia inulinivorans	0.000925265	0.00146172
243	Roseburia unclassified	0.000260056	0.000363388
244	Rothia dentocariosa	1.91716e-07	1.2492e-07
245	Rothia mucilaginosa	8.35456e-05	0.000420129
246	Rothia unclassified	2.82574e-06	4.23514e-06
247	Ruminococcaceae bacterium d16	1.79e-05	2.92524e-06
248	Ruminococcus albus	7.88166e-07	3.79127e-07
249	Ruminococcus bromii	0.00629144	0.00097695
250	Ruminococcus callidus	0.000167164	9.27809e-05
251	Ruminococcus gnavus	0.000922909	0.012627
252	Ruminococcus lactaris	0.000536531	0.000174629
253	Ruminococcus obeum	0.00196393	0.000163671
254	Ruminococcus sp 5 1 39bfaa	0.00294734	0.00235192
255	Ruminococcus torques	0.00655371	0.00231226
256	Scardovia wiggsiae	6.55148e-06	6.56915e-05
257	Shigella flexneri	1.71006e-07	1.07561e-07
258	Shigella sonnei	2.12456e-06	9.46539e-06
259	Slackia piriformis	9.88166e-08	1.46858e-07
260	Solobacterium moorei	8.51183e-07	8.76997e-07
261	Staphylococcus aureus	5.20828e-06	0.000186367
262	Staphylococcus epidermidis	0.000183531	0.0003559
263	Staphylococcus hominis	7.59467e-07	3.58541e-06
264	Stenotrophomonas maltophilia	3.84497e-06	7.49734e-08
265	Streptococcus agalactiae	2.6716e-07	3.04961e-05
266	Streptococcus anginosus	1.14257e-05	0.00114478
267	Streptococcus australis	3.36222e-05	1.29945e-05
268	Streptococcus dysgalactiae	3.61183e-06	5.10916e-06
269	Streptococcus infantis	6.14408e-06	4.57091e-05
270	Streptococcus lutetiensis	8.19527e-08	9.23743e-05
271	Streptococcus mitis oralis pneumoniae	1.88722e-05	6.03087e-05
272	Streptococcus parasanguinis	0.000568893	0.00621074
273	Streptococcus pasteurianus	2.59379e-06	0.00088802
274	Streptococcus peroris	3.94379e-07	6.84569e-06
275	Streptococcus salivarius	0.00344839	0.0143489
276	Streptococcus sanguinis	1.52071e-07	3.02194e-06
277	Streptococcus thermophilus	0.00136539	0.000354358
278	Streptococcus tigurinus	1.2929e-07	1.2492e-07
279	Streptococcus vestibularis	0.000209949	0.00174023
280	Subdoligranulum unclassified	0.0318032	0.00300363
281	Sutterella wadsworthensis	0.00228873	0.00226105
282	Tropheryma whipplei	5.26923e-07	1.98403e-07
283	Turicibacter sanguinis	3.3432e-07	2.44196e-07
284	Turicibacter unclassified	8.23669e-07	1.13951e-07
285	Varibaculum cambriense	2.0213e-06	2.62854e-05
286	Veillonella atypica	3.43447e-05	0.000316784
287	Veillonella dispar	3.20302e-05	0.000130132
288	Veillonella parvula	0.000343758	0.00510568
289	Veillonella ratti	8.53343e-06	0.000139095
290	Veillonella unclassified	0.000423874	0.00684506
