# Supplementary material for: Metagenomic analysis of mother-infant gut microbiome reveals global distinct and shared microbial signatures
Source: Gut Microbes. 2021 May 7;13(1):1911571. doi: 10.1080/19490976.2021.1911571 (PMC8115609; doi:10.1080/19490976.2021.1911571)
Supplement: Supplemental Material [file KGMI_A_1911571_SM8722.zip › Supplementary information/Table S5.xlsx]

## Sheet: sharedstrain percentage
	Strain	Birth	1 week	1 month	3 months	6 months	12 months
1	Alistipes finegoldii	0	0	0	0	1.02041	4.28571
2	Alistipes indistinctus	0	0.266667	0	0	0	0
3	Alistipes onderdonkii	1.44928	0.533333	0.540541	1.44928	5.10204	7.85714
4	Alistipes putredinis	5.7971	0.266667	0.540541	0	2.04082	4.28571
5	Alistipes shahii	0	0	0	0	2.04082	3.57143
6	Alistipes sp hgb5	0	0	0	0	2.04082	3.57143
7	Anaerostipes hadrus	0	0	0	0	0	4.28571
8	Bacteroides caccae	1.44928	3.73333	4.32432	8.69565	15.3061	18.5714
9	Bacteroides cellulosilyticus	1.44928	1.86667	1.08108	2.89855	2.04082	8.57143
10	Bacteroides clarus	0	0	0	0	0	0.714286
11	Bacteroides coprocola	2.89855	0.8	0.540541	0	0	0
12	Bacteroides coprophilus	0	0.266667	0.540541	0	0	0
13	Bacteroides dorei	8.69565	11.7333	11.8919	20.2899	25.5102	22.1429
14	Bacteroides eggerthii	2.89855	1.86667	0	0	0	2.14286
15	Bacteroides faecis	1.44928	1.33333	3.78378	7.24638	5.10204	7.85714
16	Bacteroides finegoldii	0	0.533333	0	0	3.06122	2.14286
17	Bacteroides fragilis	7.24638	5.06667	4.86486	7.24638	20.4082	21.4286
18	Bacteroides massiliensis	5.7971	2.66667	0.540541	0	0	0.714286
19	Bacteroides nordii	0	0.266667	0	0	2.04082	1.42857
20	Bacteroides ovatus	2.89855	6.13333	8.64865	4.34783	17.3469	27.1429
21	Bacteroides plebeius	1.44928	1.86667	2.16216	0	0	0.714286
22	Bacteroides salyersiae	0	0.533333	0	0	2.04082	2.14286
23	Bacteroides sp 1 1 30	0	0	0.540541	0	1.02041	0
24	Bacteroides sp 1 1 6	0	0.266667	0	0	0	0
25	Bacteroides sp 3 2 5	0	0	0.540541	0	1.02041	0.714286
26	Bacteroides stercoris	1.44928	4	2.7027	0	6.12245	4.28571
27	Bacteroides thetaiotaomicron	1.44928	5.33333	2.7027	0	12.2449	14.2857
28	Bacteroides uniformis	5.7971	13.0667	18.3784	26.087	33.6735	37.8571
29	Bacteroides vulgatus	11.5942	19.2	12.4324	15.942	33.6735	36.4286
30	Bacteroides xylanisolvens	2.89855	1.06667	0.540541	0	3.06122	5
31	Bifidobacterium adolescentis	1.44928	9.33333	9.18919	11.5942	21.4286	16.4286
32	Bifidobacterium angulatum	0	0.8	0	0	0	0
33	Bifidobacterium bifidum	0	9.86667	11.3514	7.24638	15.3061	14.2857
34	Bifidobacterium breve	0	0.533333	1.62162	0	1.02041	1.42857
35	Bifidobacterium catenulatum	0	2.66667	1.62162	0	5.10204	4.28571
36	Bifidobacterium longum	10.1449	26.9333	26.4865	27.5362	54.0816	52.1429
37	Bifidobacterium pseudocatenulatum	2.89855	5.33333	4.32432	5.7971	7.14286	4.28571
38	Bilophila wadsworthia	0	0	0	0	1.02041	0
39	Burkholderiales bacterium 1 1 47	0	0	0	0	0	1.42857
40	Citrobacter freundii	0	0.266667	0	0	0	0
41	Citrobacter koseri	0	0.266667	0.540541	0	0	0
42	Clostridium bartlettii	0	0.266667	0.540541	0	0	3.57143
43	Clostridium bolteae	0	0.266667	0	0	2.04082	3.57143
44	Clostridium hathewayi	0	0.266667	0	0	0	0
45	Clostridium ramosum	0	0	0	0	0	0.714286
46	Collinsella aerofaciens	1.44928	9.6	12.973	20.2899	28.5714	25
47	Collinsella intestinalis	0	0	0	0	1.02041	0.714286
48	Coprobacillus sp 29 1	0	0	0	0	0	0.714286
49	Coprococcus catus	0	0	0	0	0	0.714286
50	Coprococcus comes	0	0	0.540541	2.89855	0	2.85714
51	Coprococcus sp art55 1	0	0	0	0	0	1.42857
52	Dialister invisus	1.44928	0	0	0	0	5.71429
53	Dorea formicigenerans	0	0	0	0	1.02041	1.42857
54	Dorea longicatena	0	0	0	0	0	5.71429
55	Eggerthella lenta	0	0	0.540541	0	0	0
56	Enterobacter cloacae	0	0.266667	0.540541	0	0	0
57	Enterococcus faecalis	0	1.86667	2.7027	0	0	0
58	Enterococcus faecium	0	0.266667	0	0	0	0
59	Erysipelotrichaceae bacterium 2 2 44a	0	0	0	0	1.02041	0.714286
60	Erysipelotrichaceae bacterium 6 1 45	0	0.266667	0	0	0	0
61	Escherichia coli	17.3913	20	23.2432	15.942	41.8367	30.7143
62	Eubacterium biforme	0	1.06667	0.540541	0	1.02041	0
63	Eubacterium eligens	1.44928	0	0	0	0	15.7143
64	Eubacterium hallii	0	0	0	0	0	14.2857
65	Eubacterium rectale	0	0	0	0	1.02041	17.8571
66	Eubacterium siraeum	0	0	0	0	0	0.714286
67	Haemophilus parainfluenzae	0	0.8	0	0	0	2.14286
68	Klebsiella oxytoca	0	0.533333	0.540541	0	0	0
69	Klebsiella pneumoniae	0	0	0.540541	0	0	0
70	Lachnospiraceae bacterium 1 1 57faa	0	0	0	0	0	0.714286
71	Lachnospiraceae bacterium 2 1 58faa	0	0.266667	0.540541	0	0	0.714286
72	Lachnospiraceae bacterium 3 1 46faa	0	0	0	0	0	0.714286
73	Lachnospiraceae bacterium 5 1 63faa	0	0	0	0	0	11.4286
74	Lachnospiraceae bacterium 7 1 58faa	0	0.533333	0	0	0	0
75	Megamonas funiformis	0	0.533333	0	0	0	0
76	Megamonas hypermegale	0	0.266667	0	0	0	0
77	Odoribacter laneus	0	0	0	0	0	0.714286
78	Odoribacter splanchnicus	0	0	0.540541	4.34783	5.10204	6.42857
79	Parabacteroides distasonis	5.7971	11.4667	9.18919	8.69565	21.4286	21.4286
80	Parabacteroides goldsteinii	0	0.266667	0	1.44928	0	0
81	Parabacteroides johnsonii	0	0.8	0	0	2.04082	2.14286
82	Parabacteroides merdae	1.44928	6.93333	2.7027	4.34783	13.2653	9.28571
83	Paraprevotella clara	0	0	0	0	1.02041	0.714286
84	Prevotella copri	0	1.33333	0.540541	0	1.02041	1.42857
85	Prevotella stercorea	0	0	0	1.44928	0	0
86	Roseburia hominis	0	0	1.08108	0	0	1.42857
87	Roseburia intestinalis	0	0	0	0	0	8.57143
88	Roseburia inulinivorans	0	0	0	0	1.02041	8.57143
89	Ruminococcus bromii	2.89855	0	0	0	0	11.4286
90	Ruminococcus callidus	0	0	0	0	0	1.42857
91	Ruminococcus gnavus	0	0.533333	0.540541	0	3.06122	6.42857
92	Ruminococcus lactaris	0	0	0.540541	0	0	2.14286
93	Ruminococcus obeum	0	0	0	2.89855	0	5.71429
94	Ruminococcus sp 5 1 39bfaa	0	0.266667	0	1.44928	0	25.7143
95	Ruminococcus torques	0	0.533333	0.540541	0	2.04082	16.4286
96	Staphylococcus epidermidis	0	0.266667	0.540541	0	0	0
97	Streptococcus parasanguinis	0	1.86667	0.540541	0	0	0
98	Streptococcus salivarius	0	12.8	11.3514	0	4.08163	5.71429
99	Streptococcus thermophilus	0	0.266667	2.16216	1.44928	0	0.714286
100	Streptococcus vestibularis	0	4.53333	6.48649	0	0	1.42857
101	Sutterella wadsworthensis	1.44928	1.6	1.08108	4.34783	5.10204	7.14286
102	Veillonella dispar	0	0	0.540541	0	1.02041	0.714286
103	Veillonella parvula	0	0.266667	0	0	2.04082	0.714286
