# Supplementary material for: Metagenomic analysis of mother-infant gut microbiome reveals global distinct and shared microbial signatures
Source: Gut Microbes. 2021 May 7;13(1):1911571. doi: 10.1080/19490976.2021.1911571 (PMC8115609; doi:10.1080/19490976.2021.1911571)
Supplement: Supplemental Material [file KGMI_A_1911571_SM8722.zip › Supplementary information/Table S6.xlsx]

## Sheet: Sheet1
				Relative abundance
	Parent of metabolic functions	Metabolic functions	Metaolic pathways	Mother	Infant	FDR
1	Cofactor-Biosynthesis	Vitamin-Biosynthesis	1CMET2-PWY: N10-formyl-tetrahydrofolate biosynthesis	0.00833799	0.00781031	5.73797e-08
2	Super-Pathways	Super-Pathways	ALL-CHORISMATE-PWY: superpathway of chorismate metabolism	0.00011763	8.16856e-06	1.03133e-70
3	GLYCOLYSIS-VARIANTS	GLYCOLYSIS-VARIANTS	ANAGLYCOLYSIS-PWY: glycolysis III (from glucose)	0.009943	0.00866027	2.84253e-22
4	Amino-Acid-Biosynthesis	Other-Amino-Acid-Biosynthesis	ARGININE-SYN4-PWY: L-ornithine de novo biosynthesis	0.00394954	0.00304055	2.29351e-32
5	Amino-Acid-Degradation	Proteinogenic-Amino-Acids-Degradation	ARGORNPROST-PWY: arginine, ornithine and proline interconversion	0.000163052	0.000155036	3.17925e-53
6	Amino-Acid-Biosynthesis	Proteinogenic-Amino-Acid-Biosynthesis	ARGSYN-PWY: L-arginine biosynthesis I (via L-ornithine)	0.0056443	0.00955102	0
7	Amino-Acid-Biosynthesis	Proteinogenic-Amino-Acid-Biosynthesis	ARGSYNBSUB-PWY: L-arginine biosynthesis II (acetyl cycle)	0.00342208	0.00847441	0
8	AROMATIC-COMPOUNDS-BIOSYN	Chorismate-Biosynthesis	ARO-PWY: chorismate biosynthesis I	0.0125499	0.00882576	7.90821e-69
9	Amino-Acid-Degradation	Proteinogenic-Amino-Acids-Degradation	AST-PWY: L-arginine degradation II (AST pathway)	0.000171488	0.000777656	0
10	Cofactor-Biosynthesis	Vitamin-Biosynthesis	BIOTIN-BIOSYNTHESIS-PWY: biotin biosynthesis I	0.0010002	0.00187838	6.99814e-11
11	C1-COMPOUNDS	CO2-Fixation	CALVIN-PWY: Calvin-Benson-Bassham cycle	0.00992361	0.00455931	5.16963e-122
12	Carbohydrates-Biosynthesis	Sugar-Biosynthesis	CALVIN-PWY: Calvin-Benson-Bassham cycle	0.00992361	0.00455931	5.16963e-122
13	Fermentation	Fermentation-of-Pyruvate	CENTFERM-PWY: pyruvate fermentation to butanoate	0.000360368	2.56295e-05	2.61634e-204
14	Fermentation	Fermentation-to-Short-Chain-Fatty-Acids	CENTFERM-PWY: pyruvate fermentation to butanoate	0.000360368	2.56295e-05	2.61634e-204
15	Amino-Acid-Biosynthesis	Other-Amino-Acid-Biosynthesis	CITRULBIO-PWY: L-citrulline biosynthesis	0.00102105	0.00156265	0.00139237
16	Cofactor-Biosynthesis	Coenzyme-A-Biosynthesis	COA-PWY-1: coenzyme A biosynthesis II (mammalian)	0.0140238	0.0139571	1.08191e-08
17	Cofactor-Biosynthesis	Coenzyme-A-Biosynthesis	COA-PWY: coenzyme A biosynthesis I	0.00419448	0.00298284	2.11128e-41
18	Cofactor-Biosynthesis	Vitamin-Biosynthesis	COBALSYN-PWY: adenosylcobalamin salvage from cobinamide I	0.00277619	0.00151615	1.67899e-52
19	Carbohydrates-Biosynthesis	Carbohydrates-Biosynthesis	COLANSYN-PWY: colanic acid building blocks biosynthesis	0.00150802	0.00110194	5.38251e-21
20	Super-Pathways	Super-Pathways	COLANSYN-PWY: colanic acid building blocks biosynthesis	0.00150802	0.00110194	5.38251e-21
21	Amino-Acid-Biosynthesis	Amino-Acid-Biosynthesis	COMPLETE-ARO-PWY: superpathway of aromatic amino acid biosynthesis	0.0121863	0.00898988	8.26079e-59
22	Super-Pathways	Super-Pathways	COMPLETE-ARO-PWY: superpathway of aromatic amino acid biosynthesis	0.0121863	0.00898988	8.26079e-59
23	AMINE-DEG	Creatinine-Degradation	CRNFORCAT-PWY: creatinine degradation I	0.000113156	6.41971e-06	4.88237e-144
24	Amino-Acid-Biosynthesis	Proteinogenic-Amino-Acid-Biosynthesis	DAPLYSINESYN-PWY: L-lysine biosynthesis I	0.00293546	0.0035893	3.98463e-09
25	Nucleotide-Biosynthesis	Purine-Nucleotide-Biosynthesis	DENOVOPURINE2-PWY: superpathway of purine nucleotides de novo biosynthesis II	0.00464022	0.00342032	1.50641e-37
26	Carbohydrates-Biosynthesis	Sugar-Biosynthesis	DTDPRHAMSYN-PWY: dTDP-L-rhamnose biosynthesis I	0.00862802	0.00474193	2.94255e-81
27	Cell-Structure-Biosynthesis	Lipopolysaccharide-Biosynthesis	ECASYN-PWY: enterobacterial common antigen biosynthesis	0.000201954	0.000874835	1.11966e-14
28	SECONDARY-METABOLITE-BIOSYNTHESIS	Siderophores-Biosynthesis	ENTBACSYN-PWY: enterobactin biosynthesis	0.000640541	0.00205867	1.61027e-12
29	Fatty-Acid-and-Lipid-Degradation	Fatty-Acid-Degradation	FAO-PWY: fatty acid &beta;-oxidation I	0.000487991	0.000436897	1.31486e-30
30	Lipid-Biosynthesis	Fatty-acid-biosynthesis	FASYN-ELONG-PWY: fatty acid elongation -- saturated	0.00113798	0.00280832	0
31	Lipid-Biosynthesis	Fatty-acid-biosynthesis	FASYN-INITIAL-PWY: superpathway of fatty acid biosynthesis initiation (E. coli)	0.000853864	0.00240447	0
32	Fermentation	Fermentation-to-Alcohols	FERMENTATION-PWY: mixed acid fermentation	0.00119496	0.00111139	0.0462403
33	Fermentation	Fermentation-of-Pyruvate	FERMENTATION-PWY: mixed acid fermentation	0.00119496	0.00111139	0.0462403
34	Fermentation	Fermentation-to-Short-Chain-Fatty-Acids	FERMENTATION-PWY: mixed acid fermentation	0.00119496	0.00111139	0.0462403
35	Super-Pathways	Super-Pathways	FUC-RHAMCAT-PWY: superpathway of fucose and rhamnose degradation	0.000618144	0.00152402	1.06683e-06
36	Carbohydrates-Degradation	Sugars-Degradation	FUCCAT-PWY: fucose degradation	0.000694442	0.00160534	0.00969111
37	Super-Pathways	Super-Pathways	GALACT-GLUCUROCAT-PWY: superpathway of hexuronide and hexuronate degradation	0.0025577	0.00170593	8.38887e-35
38	CARBOXYLATES-DEG/Sugar-Derivatives	Sugar-Acid-Degradation	GALACTARDEG-PWY: D-galactarate degradation I	0.000161209	0.000900301	0
39	SECONDARY-METABOLITE-DEGRADATION	Sugar-Derivatives-Degradation	GALACTARDEG-PWY: D-galactarate degradation I	0.000161209	0.000900301	0
40	CARBOXYLATES-DEG/Sugar-Derivatives	Sugar-Acid-Degradation	GALACTUROCAT-PWY: D-galacturonate degradation I	0.00244744	0.00163135	3.57137e-36
41	SECONDARY-METABOLITE-DEGRADATION	Sugar-Derivatives-Degradation	GALACTUROCAT-PWY: D-galacturonate degradation I	0.00244744	0.00163135	3.57137e-36
42	CARBOXYLATES-DEG/Sugar-Derivatives	Sugar-Acid-Degradation	GLUCARDEG-PWY: D-glucarate degradation I	0.000188319	0.00103937	0
43	SECONDARY-METABOLITE-DEGRADATION	Sugar-Derivatives-Degradation	GLUCARDEG-PWY: D-glucarate degradation I	0.000188319	0.00103937	0
44	Super-Pathways	Super-Pathways	GLUCARGALACTSUPER-PWY: superpathway of D-glucarate and D-galactarate degradation	0.000161209	0.000900301	0
45	Carbohydrates-Biosynthesis	Sugar-Biosynthesis	GLUCONEO-PWY: gluconeogenesis I	0.00160816	0.00173556	2.53026e-09
46	Carbohydrates-Degradation	Sugars-Degradation	GLUCOSE1PMETAB-PWY: glucose and glucose-1-phosphate degradation	0.000552418	0.00186935	0
47	CARBOXYLATES-DEG/Sugar-Derivatives	Sugar-Acid-Degradation	GLUCUROCAT-PWY: superpathway of &beta;-D-glucuronide and D-glucuronate degradation	0.00267198	0.00192082	9.4075e-29
48	SECONDARY-METABOLITE-DEGRADATION	Sugar-Derivatives-Degradation	GLUCUROCAT-PWY: superpathway of &beta;-D-glucuronide and D-glucuronate degradation	0.00267198	0.00192082	9.4075e-29
49	AMINE-DEG	4-Aminobutyraye-Degradation	GLUDEG-I-PWY: GABA shunt	0.000444816	0.000406748	1.00983e-33
50	Amino-Acid-Degradation	Proteinogenic-Amino-Acids-Degradation	GLUDEG-I-PWY: GABA shunt	0.000444816	0.000406748	1.00983e-33
51	Amino-Acid-Biosynthesis	Other-Amino-Acid-Biosynthesis	GLUTORN-PWY: L-ornithine biosynthesis	0.00233698	0.00735891	0
52	Carbohydrates-Degradation/Polymer-Degradation	Polysaccharide Degradation	GLYCOCAT-PWY: glycogen degradation I (bacterial)	0.000637262	0.00041082	6.68151e-19
53	Carbohydrates-Biosynthesis/Glycan-Biosynthesis	Polysaccharides-Biosynthesis	GLYCOGENSYNTH-PWY: glycogen biosynthesis I (from ADP-D-Glucose)	0.00384969	0.00235343	7.0878e-46
54	Carbohydrates-Biosynthesis/Glycan-Pathways	Glycan-Biosynthesis	GLYCOGENSYNTH-PWY: glycogen biosynthesis I (from ADP-D-Glucose)	0.00384969	0.00235343	7.0878e-46
55	Alcohol-Degradation	Alcohol-Degradation	GLYCOL-GLYOXDEG-PWY: superpathway of glycol metabolism and degradation	0.000253259	0.00103891	1.47478e-12
56	Super-Pathways	Super-Pathways	GLYCOL-GLYOXDEG-PWY: superpathway of glycol metabolism and degradation	0.000253259	0.00103891	1.47478e-12
57	Super-Pathways	Super-Pathways	GLYCOLYSIS-E-D: superpathway of glycolysis and Entner-Doudoroff	0.00122316	0.00245431	0
58	Super-Pathways	Super-Pathways	GLYCOLYSIS-TCA-GLYOX-BYPASS: superpathway of glycolysis, pyruvate dehydrogenase, TCA, and glyoxylate bypass	0.000735549	0.00220399	0
59	GLYCOLYSIS-VARIANTS	GLYCOLYSIS-VARIANTS	GLYCOLYSIS: glycolysis I (from glucose 6-phosphate)	0.00351342	0.00558088	0
60	Energy-Metabolism-others	Energy-Metabolism-others	GLYOXYLATE-BYPASS: glyoxylate cycle	0.000497857	0.00193094	0
61	Alcohol-Degradation	Glycerol-Degradation	GOLPDLCAT-PWY: superpathway of glycerol degradation to 1,3-propanediol	0.000352881	0.000317975	1.77191e-67
62	AROMATIC-COMPOUNDS-DEGRADATION	Phenolic-Compounds-Degradation	HCAMHPDEG-PWY: 3-phenylpropanoate and 3-(3-hydroxyphenyl)propanoate degradation to 2-oxopent-4-enoate	9.30853e-05	0.00044749	1.5485e-07
63	Cofactor-Biosynthesis	Porphyrin-Compounds-Biosynthesis	HEME-BIOSYNTHESIS-II: heme biosynthesis I (aerobic)	0.000326427	0.00125781	0
64	Cofactor-Biosynthesis	Porphyrin-Compounds-Biosynthesis	HEMESYN2-PWY: heme biosynthesis II (anaerobic)	0.000640357	0.00218702	0
65	SECONDARY-METABOLITE-DEGRADATION	Sugar-Derivatives-Degradation	HEXITOLDEGSUPER-PWY: superpathway of hexitol degradation (bacteria)	0.00197568	0.00256358	7.45772e-07
66	Amino-Acid-Degradation	Proteinogenic-Amino-Acids-Degradation	HISDEG-PWY: L-histidine degradation I	0.00160238	0.000937485	3.28956e-49
67	Amino-Acid-Biosynthesis	Proteinogenic-Amino-Acid-Biosynthesis	HISTSYN-PWY: L-histidine biosynthesis	0.00567763	0.00820316	4.96551e-09
68	Amino-Acid-Biosynthesis	Proteinogenic-Amino-Acid-Biosynthesis	HSERMETANA-PWY: L-methionine biosynthesis III	0.00235018	0.000809398	9.67212e-123
69	Amino-Acid-Biosynthesis	Proteinogenic-Amino-Acid-Biosynthesis	ILEUSYN-PWY: L-isoleucine biosynthesis I (from threonine)	0.0144265	0.0143525	1.46639e-05
70	Cell-Structure-Biosynthesis	Lipopolysaccharide-Biosynthesis	KDO-NAGLIPASYN-PWY: superpathway of (Kdo)2-lipid A biosynthesis	0.000199587	0.000822041	1.57075e-14
71	CARBOXYLATES-DEG/Sugar-Derivatives	Sugar-Acid-Degradation	KETOGLUCONMET-PWY: ketogluconate metabolism	0.000285897	0.001106	1.95001e-12
72	SECONDARY-METABOLITE-DEGRADATION	Sugar-Derivatives-Degradation	KETOGLUCONMET-PWY: ketogluconate metabolism	0.000285897	0.001106	1.95001e-12
73	Carbohydrates-Degradation	Sugars-Degradation	LACTOSECAT-PWY: lactose and galactose degradation I	0.00106129	0.00420068	0
74	Super-Pathways	Super-Pathways	MET-SAM-PWY: superpathway of S-adenosyl-L-methionine biosynthesis	0.00453755	0.00355544	8.50691e-24
75	Respiration	ANAEROBIC-RESPIRATION	METHANOGENESIS-PWY: methanogenesis from H2 and CO2	9.5149e-05	4.71781e-08	1.32836e-62
76	Aldehyde-Degradation	Aldehyde-Degradation	METHGLYUT-PWY: superpathway of methylglyoxal degradation	0.000188902	0.000803205	0
77	Super-Pathways	Super-Pathways	METHGLYUT-PWY: superpathway of methylglyoxal degradation	0.000188902	0.000803205	0
78	Amino-Acid-Biosynthesis	Proteinogenic-Amino-Acid-Biosynthesis	METSYN-PWY: L-homoserine and L-methionine biosynthesis	0.00426375	0.00345868	9.85426e-22
79	Cofactor-Biosynthesis	NAD-Metabolism	NAD-BIOSYNTHESIS-II: NAD salvage pathway II	0.000587824	0.00270043	0
80	Cell-Structure-Biosynthesis	Lipopolysaccharide-Biosynthesis	NAGLIPASYN-PWY: lipid IVA biosynthesis	0.000608819	0.00154043	0
81	SECONDARY-METABOLITE-BIOSYNTHESIS	Terpenoid-Biosynthesis	NONMEVIPP-PWY: methylerythritol phosphate pathway I	0.013856	0.00815458	4.03115e-84
82	Pentose-Phosphate-Cycle	Pentose-Phosphate-Cycle	NONOXIPENT-PWY: pentose phosphate pathway (non-oxidative branch)	0.00758118	0.00419345	2.0313e-67
83	Carbohydrates-Biosynthesis	Sugar-Biosynthesis	OANTIGEN-PWY: O-antigen building blocks biosynthesis (E. coli)	0.00321731	0.00277237	3.18422e-09
84	AMINE-DEG	AMINE-DEG	ORNDEG-PWY: superpathway of ornithine degradation	0.000125834	0.000430634	0.000191536
85	Super-Pathways	Super-Pathways	ORNDEG-PWY: superpathway of ornithine degradation	0.000125834	0.000430634	0.000191536
86	TCA-VARIANTS	TCA-VARIANTS	P105-PWY: TCA cycle IV (2-oxoglutarate decarboxylase)	0.000606439	0.00174055	1.05767e-09
87	Fermentation	Fermentation-of-Pyruvate	P108-PWY: pyruvate fermentation to propanoate I	0.000448101	9.88662e-05	9.15315e-117
88	Fermentation	Fermentation-to-Short-Chain-Fatty-Acids	P108-PWY: pyruvate fermentation to propanoate I	0.000448101	9.88662e-05	9.15315e-117
89	Fermentation	Fermentation-to-Alcohols	P122-PWY: heterolactic fermentation	0.000129232	0.000673611	2.05167e-09
90	Fermentation	Fermentation-to-Short-Chain-Fatty-Acids	P122-PWY: heterolactic fermentation	0.000129232	0.000673611	2.05167e-09
91	Fermentation	Fermentation-of-Pyruvate	P122-PWY: heterolactic fermentation	0.000129232	0.000673611	2.05167e-09
92	CARBOXYLATES-DEG/Fermentation-to-Short-Chain-Fatty-Acids	Acetate-Formation	P124-PWY: Bifidobacterium shunt	0.000169318	5.80366e-05	5.88968e-90
93	Carbohydrates-Degradation	Sugars-Degradation	P124-PWY: Bifidobacterium shunt	0.000169318	5.80366e-05	5.88968e-90
94	Fermentation	Fermentation-to-Short-Chain-Fatty-Acids	P124-PWY: Bifidobacterium shunt	0.000169318	5.80366e-05	5.88968e-90
95	Other-biosynthesis	Butanediol-Biosynthesis	P125-PWY: superpathway of (R,R)-butanediol biosynthesis	1.75459e-05	4.24569e-05	6.33715e-07
96	CARBOXYLATES-DEG/Fermentation-to-Short-Chain-Fatty-Acids	Acetate-Formation	P162-PWY: L-glutamate degradation V (via hydroxyglutarate)	0.00033489	4.56825e-05	4.48434e-180
97	Fermentation	Fermentation-to-Short-Chain-Fatty-Acids	P162-PWY: L-glutamate degradation V (via hydroxyglutarate)	0.00033489	4.56825e-05	4.48434e-180
98	Amino-Acid-Degradation	Proteinogenic-Amino-Acids-Degradation	P162-PWY: L-glutamate degradation V (via hydroxyglutarate)	0.00033489	4.56825e-05	4.48434e-180
99	CARBOXYLATES-DEG/Fermentation-to-Short-Chain-Fatty-Acids	Acetate-Formation	P163-PWY: L-lysine fermentation to acetate and butanoate	9.42365e-06	1.22945e-06	3.26573e-19
100	Fermentation	Fermentation-to-Short-Chain-Fatty-Acids	P163-PWY: L-lysine fermentation to acetate and butanoate	9.42365e-06	1.22945e-06	3.26573e-19
101	Amino-Acid-Degradation	Proteinogenic-Amino-Acids-Degradation	P163-PWY: L-lysine fermentation to acetate and butanoate	9.42365e-06	1.22945e-06	3.26573e-19
102	NUCLEO-DEG	Purine-Degradation	P164-PWY: purine nucleobases degradation I (anaerobic)	0.000541522	0.00011092	8.09469e-136
103	C1-COMPOUNDS	Formaldehyde-Assimilation	P185-PWY: formaldehyde assimilation III (dihydroxyacetone cycle)	0.000746481	0.000303001	1.52194e-105
104	C1-COMPOUNDS	CO2-Fixation	P23-PWY: reductive TCA cycle I	0.000186463	5.4802e-05	4.24339e-57
105	Cofactor-Biosynthesis	Coenzyme-M-Biosynthesis	P261-PWY: coenzyme M biosynthesis I	1.25903e-06	0	0.000158675
106	Amino-Acid-Biosynthesis	Amino-Acid-Biosynthesis	P4-PWY: superpathway of L-lysine, L-threonine and L-methionine biosynthesis I	0.0027125	0.00249175	0.000243791
107	Super-Pathways	Super-Pathways	P4-PWY: superpathway of L-lysine, L-threonine and L-methionine biosynthesis I	0.0027125	0.00249175	0.000243791
108	C1-COMPOUNDS	CO2-Fixation	P42-PWY: incomplete reductive TCA cycle	0.00181039	0.000674343	1.75882e-100
109	CARBOXYLATES-DEG	CARBOXYLATES-DEG	P441-PWY: superpathway of N-acetylneuraminate degradation	0.00141464	0.00152191	0.0275782
110	Super-Pathways	Super-Pathways	P441-PWY: superpathway of N-acetylneuraminate degradation	0.00141464	0.00152191	0.0275782
111	Fermentation	Fermentation-to-Alcohols	P461-PWY: hexitol fermentation to lactate, formate, ethanol and acetate	0.00165037	0.00322539	0
112	CARBOXYLATES-DEG/Fermentation-to-Short-Chain-Fatty-Acids	Acetate-Formation	P461-PWY: hexitol fermentation to lactate, formate, ethanol and acetate	0.00165037	0.00322539	0
113	Fermentation	Fermentation-of-Pyruvate	P461-PWY: hexitol fermentation to lactate, formate, ethanol and acetate	0.00165037	0.00322539	0
114	Fermentation	Fermentation-to-Short-Chain-Fatty-Acids	P461-PWY: hexitol fermentation to lactate, formate, ethanol and acetate	0.00165037	0.00322539	0
115	SECONDARY-METABOLITE-DEGRADATION	Sugar-Derivatives-Degradation	P461-PWY: hexitol fermentation to lactate, formate, ethanol and acetate	0.00165037	0.00322539	0
116	Cofactor-Biosynthesis	Vitamin-Biosynthesis	PANTO-PWY: phosphopantothenate biosynthesis I	0.0106987	0.00825829	3.01014e-54
117	Cofactor-Biosynthesis	Coenzyme-A-Biosynthesis	PANTOSYN-PWY: pantothenate and coenzyme A biosynthesis I	0.00586352	0.00335477	1.49259e-96
118	Cofactor-Biosynthesis	Vitamin-Biosynthesis	PANTOSYN-PWY: pantothenate and coenzyme A biosynthesis I	0.00586352	0.00335477	1.49259e-96
119	Pentose-Phosphate-Cycle	Pentose-Phosphate-Cycle	PENTOSE-P-PWY: pentose phosphate pathway	0.00199518	0.00214267	0.00166226
120	Super-Pathways	Super-Pathways	PENTOSE-P-PWY: pentose phosphate pathway	0.00199518	0.00214267	0.00166226
121	Cell-Structure-Biosynthesis	Cell-Wall-Biosynthesis	PEPTIDOGLYCANSYN-PWY: peptidoglycan biosynthesis I (meso-diaminopimelate containing)	0.0151886	0.0117349	3.58523e-48
122	Polyamine-Biosynthesis	Polyamine-Biosynthesis	POLYAMINSYN3-PWY: superpathway of polyamine biosynthesis II	0.000157436	3.3431e-05	6.50231e-132
123	Super-Pathways	Super-Pathways	POLYAMINSYN3-PWY: superpathway of polyamine biosynthesis II	0.000157436	3.3431e-05	6.50231e-132
124	Polyamine-Biosynthesis	Polyamine-Biosynthesis	POLYAMSYN-PWY: superpathway of polyamine biosynthesis I	0.00122254	0.00121188	1.00007e-08
125	Super-Pathways	Super-Pathways	POLYAMSYN-PWY: superpathway of polyamine biosynthesis I	0.00122254	0.00121188	1.00007e-08
126	Cofactor-Biosynthesis	Polyprenyl-Biosynthesis	POLYISOPRENSYN-PWY: polyisoprenoid biosynthesis (E. coli)	0.000298339	0.00106737	3.44287e-12
127	Metabolic-Regulators	Metabolic-Regulators	PPGPPMET-PWY: ppGpp biosynthesis	0.000750502	0.00142621	0.000210756
128	AROMATIC-COMPOUNDS-DEGRADATION	Protocatechuate-Degradation	PROTOCATECHUATE-ORTHO-CLEAVAGE-PWY: protocatechuate degradation II (ortho-cleavage pathway)	9.46998e-06	0.00011387	1.70534e-06
129	Super-Pathways	Super-Pathways	PRPP-PWY: superpathway of histidine, purine, and pyrimidine biosynthesis	0.00342134	0.00143889	1.74634e-101
130	GLYCOLYSIS-VARIANTS	GLYCOLYSIS-VARIANTS	PWY-1042: glycolysis IV (plant cytosol)	0.0132084	0.00768249	1.31817e-115
131	C1-COMPOUNDS	Formaldehyde-Assimilation	PWY-1861: formaldehyde assimilation II (RuMP Cycle)	0.0002118	0.000671632	0.0278179
132	Photosynthesis	Photosynthesis	PWY-241: C4 photosynthetic carbon assimilation cycle, NADP-ME type	0.000345416	5.86533e-05	5.87353e-62
133	Carbohydrates-Degradation	Sugars-Degradation	PWY-2723: trehalose degradation V	0.000281098	0.000766933	2.66315e-08
134	Amino-Acid-Biosynthesis	Proteinogenic-Amino-Acid-Biosynthesis	PWY-2941: L-lysine biosynthesis II	0.0025831	0.00427178	9.2809e-08
135	Amino-Acid-Biosynthesis	Proteinogenic-Amino-Acid-Biosynthesis	PWY-2942: L-lysine biosynthesis III	0.0130055	0.00913687	3.85322e-64
136	Respiration	AEROBIC-RESPIRATION	PWY-3781: aerobic respiration I (cytochrome c)	0.000123549	0.000278178	0.000121025
137	Cofactor-Biosynthesis	Reductants	PWY-4041: &gamma;-glutamyl cycle	0.000445368	0.00222022	0
138	Cofactor-Biosynthesis	Coenzyme-A-Biosynthesis	PWY-4242: pantothenate and coenzyme A biosynthesis III	0.00284749	0.00239635	6.6125e-14
139	Amino-Acid-Degradation	Proteinogenic-Amino-Acids-Degradation	PWY-4321: L-glutamate degradation IV	2.57889e-06	1.34749e-05	0.014161
140	Methionine-Salvage/NUCLEO-DEG	MTR-1P-Degradation	PWY-4361: S-methyl-5-thio-&alpha;-D-ribose 1-phosphate degradation	1.78535e-06	0.000147598	4.6213e-15
141	Amino-Acid-Biosynthesis	Proteinogenic-Amino-Acid-Biosynthesis	PWY-4361: S-methyl-5-thio-&alpha;-D-ribose 1-phosphate degradation	1.78535e-06	0.000147598	4.6213e-15
142	Amino-Acid-Biosynthesis	Proteinogenic-Amino-Acid-Biosynthesis	PWY-4981: L-proline biosynthesis II (from arginine)	0.00244422	0.00347899	0.00010306
143	Noncarbon-Nutrients	Nitrogen-Compound-Metabolism	PWY-4984: urea cycle	0.000863973	0.000780742	1.75783e-43
144	AMINE-DEG	4-Aminobutyraye-Degradation	PWY-5022: 4-aminobutanoate degradation V	0.000453978	0.000502668	1.17342e-17
145	Fermentation	Fermentation-to-Short-Chain-Fatty-Acids	PWY-5022: 4-aminobutanoate degradation V	0.000453978	0.000502668	1.17342e-17
146	Amino-Acid-Degradation	Proteinogenic-Amino-Acids-Degradation	PWY-5030: L-histidine degradation III	0.000825555	0.000205244	1.91445e-126
147	Cofactor-Biosynthesis	NAD-Metabolism	PWY-5083: NAD/NADH phosphorylation and dephosphorylation	0.00057888	0.00243289	0
148	Fermentation	Fermentation-to-Short-Chain-Fatty-Acids	PWY-5088: L-glutamate degradation VIII (to propanoate)	4.47413e-05	3.1399e-06	2.30296e-54
149	Amino-Acid-Degradation	Proteinogenic-Amino-Acids-Degradation	PWY-5088: L-glutamate degradation VIII (to propanoate)	4.47413e-05	3.1399e-06	2.30296e-54
150	Amino-Acid-Biosynthesis	Proteinogenic-Amino-Acid-Biosynthesis	PWY-5097: L-lysine biosynthesis VI	0.0135641	0.00891824	1.08585e-78
151	CARBOXYLATES-DEG/Fermentation-to-Short-Chain-Fatty-Acids	Acetate-Formation	PWY-5100: pyruvate fermentation to acetate and lactate II	0.00418965	0.00428047	2.05114e-16
152	Fermentation	Fermentation-of-Pyruvate	PWY-5100: pyruvate fermentation to acetate and lactate II	0.00418965	0.00428047	2.05114e-16
153	Fermentation	Fermentation-to-Short-Chain-Fatty-Acids	PWY-5100: pyruvate fermentation to acetate and lactate II	0.00418965	0.00428047	2.05114e-16
154	Amino-Acid-Biosynthesis	Proteinogenic-Amino-Acid-Biosynthesis	PWY-5101: L-isoleucine biosynthesis II	0.00214323	0.000511474	1.77285e-130
155	Amino-Acid-Biosynthesis	Proteinogenic-Amino-Acid-Biosynthesis	PWY-5104: L-isoleucine biosynthesis IV	0.00272516	0.000393458	5.93519e-157
156	Cofactor-Biosynthesis	Polyprenyl-Biosynthesis	PWY-5121: superpathway of geranylgeranyl diphosphate biosynthesis II (via MEP)	0.00110195	0.00114744	1.38736e-06
157	SECONDARY-METABOLITE-BIOSYNTHESIS	Terpenoid-Biosynthesis	PWY-5121: superpathway of geranylgeranyl diphosphate biosynthesis II (via MEP)	0.00110195	0.00114744	1.38736e-06
158	Fatty-Acid-and-Lipid-Degradation	Fatty-Acid-Degradation	PWY-5136: fatty acid &beta;-oxidation II (peroxisome)	0.000416498	0.000392225	2.45774e-29
159	Fatty-Acid-and-Lipid-Degradation	Fatty-Acid-Degradation	PWY-5138: unsaturated, even numbered fatty acid &beta;-oxidation	8.08385e-05	0.00025465	1.99432e-13
160	Amino-Acid-Biosynthesis	Proteinogenic-Amino-Acid-Biosynthesis	PWY-5154: L-arginine biosynthesis III (via N-acetyl-L-citrulline)	0.00221428	0.00300586	1.06407e-11
161	Acetyl-CoA-Biosynthesis	Acetyl-CoA-Biosynthesis	PWY-5173: superpathway of acetyl-CoA biosynthesis	0.000198436	0.00219731	0
162	Super-Pathways	Super-Pathways	PWY-5173: superpathway of acetyl-CoA biosynthesis	0.000198436	0.00219731	0
163	CARBOXYLATES-DEG	CARBOXYLATES-DEG	PWY-5177: glutaryl-CoA degradation	0.00163418	0.000203958	1.88432e-185
164	Cofactor-Biosynthesis	Tetrapyrrole-Biosynthesis	PWY-5188: tetrapyrrole biosynthesis I (from glutamate)	0.00375389	0.0035269	3.38579e-09
165	Cofactor-Biosynthesis	Tetrapyrrole-Biosynthesis	PWY-5189: tetrapyrrole biosynthesis II (from glycine)	0.000824021	0.00180857	5.27611e-16
166	Cofactor-Biosynthesis	Cofactor-Biosynthesis	PWY-5198: factor 420 biosynthesis	6.98913e-05	9.15988e-08	3.36022e-61
167	Noncarbon-Nutrients	Sulfur-Metabolism	PWY-5304: superpathway of sulfur oxidation (Acidianus ambivalens)	0.000743036	5.73891e-05	1.01263e-199
168	Amino-Acid-Biosynthesis	Proteinogenic-Amino-Acid-Biosynthesis	PWY-5345: superpathway of L-methionine biosynthesis (by sulfhydrylation)	0.00142362	0.000945225	1.63717e-26
169	Amino-Acid-Biosynthesis	Proteinogenic-Amino-Acid-Biosynthesis	PWY-5347: superpathway of L-methionine biosynthesis (transsulfuration)	0.00420723	0.00357588	5.40957e-17
170	Lipid-Biosynthesis	Fatty-acid-biosynthesis	PWY-5367: petroselinate biosynthesis	0.00098158	0.000613322	5.6503e-38
171	Carbohydrates-Degradation	Sugars-Degradation	PWY-5384: sucrose degradation IV (sucrose phosphorylase)	0.000404256	0.00112625	2.93125e-07
172	AROMATIC-COMPOUNDS-DEGRADATION	Catechol-Degradation	PWY-5415: catechol degradation I (meta-cleavage pathway)	5.47587e-06	9.62102e-05	3.23711e-09
173	Super-Pathways	Super-Pathways	PWY-5464: superpathway of cytosolic glycolysis (plants), pyruvate dehydrogenase and TCA cycle	0.000190788	0.000170971	1.0629e-17
174	GLYCOLYSIS-VARIANTS	GLYCOLYSIS-VARIANTS	PWY-5484: glycolysis II (from fructose 6-phosphate)	0.00339399	0.00525014	0
175	Amino-Acid-Biosynthesis	Proteinogenic-Amino-Acid-Biosynthesis	PWY-5505: L-glutamate and L-glutamine biosynthesis	0.000449886	8.34599e-05	2.25812e-147
176	Metabolic-Regulators	Organic-solutes-Biosynthesis	PWY-5656: mannosylglycerate biosynthesis I	6.90545e-05	7.11897e-05	0.00012257
177	Carbohydrates-Biosynthesis	Sugar-Biosynthesis	PWY-5659: GDP-mannose biosynthesis	0.00404657	0.00220769	3.90787e-84
178	Lipid-Biosynthesis	Phospholipid-Biosynthesis	PWY-5667: CDP-diacylglycerol biosynthesis I	0.0126215	0.00680148	2.30041e-117
179	Noncarbon-Nutrients	Nitrogen-Compound-Metabolism	PWY-5675: nitrate reduction V (assimilatory)	1.31318e-05	0.000246279	0
180	Fermentation	Fermentation-to-Short-Chain-Fatty-Acids	PWY-5676: acetyl-CoA fermentation to butanoate II	0.00120522	0.000308059	1.49445e-131
181	Nucleotide-Biosynthesis	Pyrimidine-Nucleotide-Biosynthesis	PWY-5686: UMP biosynthesis	0.0161419	0.0128972	2.42081e-31
182	TCA-VARIANTS	TCA-VARIANTS	PWY-5690: TCA cycle II (plants and fungi)	0.00140937	0.0018211	0.00208163
183	AMINE-DEG	Allantoin-degradation	PWY-5692: allantoin degradation to glyoxylate II	4.81213e-05	1.62127e-06	6.83392e-130
184	NUCLEO-DEG	Purine-Degradation	PWY-5695: urate biosynthesis/inosine 5'-phosphate degradation	0.00976315	0.00884486	2.73428e-17
185	AMINE-DEG	Allantoin-degradation	PWY-5705: allantoin degradation to glyoxylate III	0.000168999	0.000715694	4.54189e-07
186	Energy-Metabolism-others	Energy-Metabolism-others	PWY-5723: Rubisco shunt	0.00062162	0.00122336	4.31949e-14
187	CARBOXYLATES-DEG	Propionate-Degradation	PWY-5747: 2-methylcitrate cycle II	2.85397e-05	0.000106865	0
188	Cofactor-Biosynthesis	Carriers-Biosynthesis	PWY-5791: 1,4-dihydroxy-2-naphthoate biosynthesis II (plants)	0.00041299	0.00152247	0
189	Cofactor-Biosynthesis	Quinone-Biosynthesis	PWY-5837: 1,4-dihydroxy-2-naphthoate biosynthesis I	0.00041299	0.00152247	0
190	Cofactor-Biosynthesis	Quinone-Biosynthesis	PWY-5838: superpathway of menaquinol-8 biosynthesis I	0.000633798	0.00172901	0
191	Cofactor-Biosynthesis	Quinone-Biosynthesis	PWY-5840: superpathway of menaquinol-7 biosynthesis	0.000710383	0.00159113	3.95628e-11
192	Cofactor-Biosynthesis	Quinone-Biosynthesis	PWY-5845: superpathway of menaquinol-9 biosynthesis	0.000564218	0.00148192	5.27611e-16
193	Cofactor-Biosynthesis	Quinone-Biosynthesis	PWY-5850: superpathway of menaquinol-6 biosynthesis I	0.000564387	0.00148156	1.04563e-15
194	Cofactor-Biosynthesis	Quinone-Biosynthesis	PWY-5855: ubiquinol-7 biosynthesis (prokaryotic)	0.000256433	0.00130129	0
195	Cofactor-Biosynthesis	Quinone-Biosynthesis	PWY-5856: ubiquinol-9 biosynthesis (prokaryotic)	0.000256433	0.00130129	0
196	Cofactor-Biosynthesis	Quinone-Biosynthesis	PWY-5857: ubiquinol-10 biosynthesis (prokaryotic)	0.000256433	0.00130129	0
197	Cofactor-Biosynthesis	Quinone-Biosynthesis	PWY-5860: superpathway of demethylmenaquinol-6 biosynthesis I	0.00043765	0.00133806	0
198	Cofactor-Biosynthesis	Quinone-Biosynthesis	PWY-5861: superpathway of demethylmenaquinol-8 biosynthesis	0.000492982	0.00160344	0
199	Cofactor-Biosynthesis	Quinone-Biosynthesis	PWY-5862: superpathway of demethylmenaquinol-9 biosynthesis	0.000437536	0.00133831	0
200	Cofactor-Biosynthesis	Quinone-Biosynthesis	PWY-5863: superpathway of phylloquinol biosynthesis	0.000347943	0.0011019	5.00484e-08
201	Cofactor-Biosynthesis	Quinone-Biosynthesis	PWY-5896: superpathway of menaquinol-10 biosynthesis	0.000564218	0.00148153	1.04563e-15
202	Cofactor-Biosynthesis	Quinone-Biosynthesis	PWY-5897: superpathway of menaquinol-11 biosynthesis	0.000853298	0.00211696	0
203	Cofactor-Biosynthesis	Quinone-Biosynthesis	PWY-5898: superpathway of menaquinol-12 biosynthesis	0.000853298	0.00211696	0
204	Cofactor-Biosynthesis	Quinone-Biosynthesis	PWY-5899: superpathway of menaquinol-13 biosynthesis	0.000853298	0.00211696	0
205	Cofactor-Biosynthesis	Polyprenyl-Biosynthesis	PWY-5910: superpathway of geranylgeranyldiphosphate biosynthesis I (via mevalonate)	3.04236e-05	2.11944e-05	1.66233e-24
206	SECONDARY-METABOLITE-BIOSYNTHESIS	Terpenoid-Biosynthesis	PWY-5910: superpathway of geranylgeranyldiphosphate biosynthesis I (via mevalonate)	3.04236e-05	2.11944e-05	1.66233e-24
207	TCA-VARIANTS	TCA-VARIANTS	PWY-5913: TCA cycle VI (obligate autotrophs)	0.00110059	0.00185423	7.11296e-11
208	Cofactor-Biosynthesis	Porphyrin-Compounds-Biosynthesis	PWY-5918: superpathay of heme biosynthesis from glutamate	0.000492347	0.00128474	0
209	Cofactor-Biosynthesis	Porphyrin-Compounds-Biosynthesis	PWY-5920: superpathway of heme biosynthesis from glycine	0.000142715	0.000381897	3.8771e-12
210	Carbohydrates-Degradation/Polymer-Degradation	Polysaccharide Degradation	PWY-5941: glycogen degradation II (eukaryotic)	0.000659294	0.000229766	3.82418e-85
211	Lipid-Biosynthesis	Fatty-acid-biosynthesis	PWY-5971: palmitate biosynthesis II (bacteria and plants)	0.00096437	0.00139341	0.00487663
212	Lipid-Biosynthesis	Fatty-acid-biosynthesis	PWY-5973: cis-vaccenate biosynthesis	0.00767478	0.0044545	3.77103e-81
213	Lipid-Biosynthesis	Fatty-acid-biosynthesis	PWY-5989: stearate biosynthesis II (bacteria and plants)	0.00155328	0.00222307	3.16416e-05
214	Lipid-Biosynthesis	Fatty-acid-biosynthesis	PWY-6113: superpathway of mycolate biosynthesis	0.000781231	0.000273816	1.02342e-103
215	Nucleotide-Biosynthesis	Purine-Nucleotide-Biosynthesis	PWY-6121: 5-aminoimidazole ribonucleotide biosynthesis I	0.0124687	0.0103282	6.59182e-30
216	Nucleotide-Biosynthesis	Purine-Nucleotide-Biosynthesis	PWY-6122: 5-aminoimidazole ribonucleotide biosynthesis II	0.0125437	0.0123943	4.42312e-06
217	Nucleotide-Biosynthesis	Purine-Nucleotide-Biosynthesis	PWY-6123: inosine-5'-phosphate biosynthesis I	0.00595549	0.00989066	0
218	Nucleotide-Biosynthesis	Purine-Nucleotide-Biosynthesis	PWY-6124: inosine-5'-phosphate biosynthesis II	0.00508684	0.00762883	0
219	Nucleotide-Biosynthesis	Purine-Nucleotide-Biosynthesis	PWY-6125: superpathway of guanosine nucleotides de novo biosynthesis II	0.00485253	0.00569844	0.0183423
220	Carbohydrates-Biosynthesis	Sugar-Biosynthesis	PWY-6138: CMP-N-acetylneuraminate biosynthesis I (eukaryotes)	4.0047e-06	3.71447e-06	0.0336218
221	Cofactor-Biosynthesis	Vitamin-Biosynthesis	PWY-6147: 6-hydroxymethyl-dihydropterin diphosphate biosynthesis I	0.00159468	0.00297338	0
222	Amino-Acid-Biosynthesis	Proteinogenic-Amino-Acid-Biosynthesis	PWY-6151: S-adenosyl-L-methionine cycle I	0.0133872	0.0124189	3.75403e-10
223	AROMATIC-COMPOUNDS-BIOSYN	Chorismate-Biosynthesis	PWY-6163: chorismate biosynthesis from 3-dehydroquinate	0.0126747	0.00853141	8.15385e-79
224	AROMATIC-COMPOUNDS-BIOSYN	Chorismate-Biosynthesis	PWY-6165: chorismate biosynthesis II (archaea)	3.6611e-05	3.21544e-08	1.45559e-41
225	Cofactor-Biosynthesis	Vitamin-Biosynthesis	PWY-6167: flavin biosynthesis II (archaea)	0.000137865	3.96778e-08	6.59847e-54
226	Cofactor-Biosynthesis	Vitamin-Biosynthesis	PWY-6168: flavin biosynthesis III (fungi)	0.00554852	0.00360867	1.64731e-57
227	SECONDARY-METABOLITE-BIOSYNTHESIS	Terpenoid-Biosynthesis	PWY-6174: mevalonate pathway II (archaea)	1.14867e-05	2.30275e-08	1.5377e-38
228	Carbohydrates-Degradation	Sugars-Degradation	PWY-621: sucrose degradation III (sucrose invertase)	0.00423828	0.00369672	7.69963e-27
229	Cofactor-Biosynthesis	Quinone-Biosynthesis	PWY-6263: superpathway of menaquinol-8 biosynthesis II	9.66994e-05	1.32798e-05	6.8016e-88
230	SECONDARY-METABOLITE-BIOSYNTHESIS	Terpenoid-Biosynthesis	PWY-6270: isoprene biosynthesis I	0.00273481	0.00348089	7.09691e-06
231	Nucleotide-Biosynthesis	Purine-Nucleotide-Biosynthesis	PWY-6277: superpathway of 5-aminoimidazole ribonucleotide biosynthesis	0.0125437	0.0123943	4.42312e-06
232	Lipid-Biosynthesis	Fatty-acid-biosynthesis	PWY-6282: palmitoleate biosynthesis I (from (5Z)-dodec-5-enoate)	0.000993199	0.00254159	0
233	Lipid-Biosynthesis	Fatty-acid-biosynthesis	PWY-6284: superpathway of unsaturated fatty acids biosynthesis (E. coli)	0.000574156	0.000807695	6.92385e-11
234	Lipid-Biosynthesis	Fatty-acid-biosynthesis	PWY-6285: superpathway of fatty acids biosynthesis (E. coli)	0.000391354	0.00083455	0.0413208
235	Polyamine-Biosynthesis	Putrescine-Biosynthesis	PWY-6305: putrescine biosynthesis IV	0.00186587	0.00164936	1.5827e-17
236	Carbohydrates-Degradation	Sugars-Degradation	PWY-6317: galactose degradation I (Leloir pathway)	0.00668412	0.00373808	5.72248e-88
237	NUCLEO-DEG	Purine-Degradation	PWY-6353: purine nucleotides degradation II (aerobic)	0.00159209	0.00222822	0.0396572
238	Cell-Structure-Biosynthesis	Cell-Wall-Biosynthesis	PWY-6385: peptidoglycan biosynthesis III (mycobacteria)	0.00876202	0.00752352	7.02492e-28
239	Cell-Structure-Biosynthesis	Cell-Wall-Biosynthesis	PWY-6386: UDP-N-acetylmuramoyl-pentapeptide biosynthesis II (lysine-containing)	0.0155584	0.0126552	9.44504e-38
240	Cell-Structure-Biosynthesis	Cell-Wall-Biosynthesis	PWY-6387: UDP-N-acetylmuramoyl-pentapeptide biosynthesis I (meso-diaminopimelate containing)	0.0152538	0.01197	1.50639e-46
241	AROMATIC-COMPOUNDS-BIOSYN	4-Hydroxybenzoate-Biosynthesis	PWY-6435: 4-hydroxybenzoate biosynthesis V	8.23243e-06	9.50924e-06	4.9278e-07
242	Cell-Structure-Biosynthesis	Cell-Wall-Biosynthesis	PWY-6471: peptidoglycan biosynthesis IV (Enterococcus faecium)	0.000549862	0.00155553	0
243	SECONDARY-METABOLITE-DEGRADATION	Sugar-Derivatives-Degradation	PWY-6507: 4-deoxy-L-threo-hex-4-enopyranuronate degradation	0.00224413	0.0019327	1.11143e-13
244	Other-biosynthesis	8-Amino-7-oxononanoate-Biosynthesis	PWY-6519: 8-amino-7-oxononanoate biosynthesis I	0.000912728	0.00183345	8.64982e-12
245	Carbohydrates-Degradation	Sugars-Degradation	PWY-6527: stachyose degradation	0.00571417	0.00330825	5.92587e-76
246	SECONDARY-METABOLITE-DEGRADATION	Sugar-Derivatives-Degradation	PWY-6531: mannitol cycle	0.000412956	0.000174251	3.93184e-96
247	Nucleotide-Biosynthesis	Deoxyribonucleotide-Biosynthesis	PWY-6545: pyrimidine deoxyribonucleotides de novo biosynthesis III	0.00320321	0.00100839	1.47489e-131
248	Nucleotide-Biosynthesis	Pyrimidine-Nucleotide-Biosynthesis	PWY-6545: pyrimidine deoxyribonucleotides de novo biosynthesis III	0.00320321	0.00100839	1.47489e-131
249	Amino-Acid-Biosynthesis	Proteinogenic-Amino-Acid-Biosynthesis	PWY-6549: L-glutamine biosynthesis III	0.000238339	3.92315e-05	8.48764e-122
250	Fermentation	Fermentation-of-Pyruvate	PWY-6588: pyruvate fermentation to acetone	0.000608206	9.06204e-05	6.76573e-161
251	Fermentation	Fermentation-of-Pyruvate	PWY-6590: superpathway of Clostridium acetobutylicum acidogenic fermentation	0.000445914	3.1971e-05	2.55754e-204
252	NUCLEO-DEG	Purine-Degradation	PWY-6595: superpathway of guanosine nucleotides degradation (plants)	0.000494241	0.000166214	1.11158e-131
253	NUCLEO-DEG	Purine-Degradation	PWY-6606: guanosine nucleotides degradation II	0.000661292	0.000262221	2.77279e-110
254	NUCLEO-DEG	Purine-Degradation	PWY-6608: guanosine nucleotides degradation III	0.00198763	0.00221155	1.66755e-05
255	Nucleotide-Biosynthesis	Purine-Nucleotide-Biosynthesis	PWY-6609: adenine and adenosine salvage III	0.00633918	0.00785806	0.043701
256	Amino-Acid-Biosynthesis	Proteinogenic-Amino-Acid-Biosynthesis	PWY-6628: superpathway of L-phenylalanine biosynthesis	0.00108134	0.00274784	0
257	Amino-Acid-Biosynthesis	Proteinogenic-Amino-Acid-Biosynthesis	PWY-6629: superpathway of L-tryptophan biosynthesis	0.000672579	0.00172729	0
258	Amino-Acid-Biosynthesis	Proteinogenic-Amino-Acid-Biosynthesis	PWY-6630: superpathway of L-tyrosine biosynthesis	0.00101439	0.00228704	0
259	AROMATIC-COMPOUNDS-DEGRADATION	Phenolic-Compounds-Degradation	PWY-6690: cinnamate and 3-hydroxycinnamate degradation to 2-oxopent-4-enoate	9.30853e-05	0.00044749	1.5485e-07
260	Nucleic-Acid-Processing	Nucleic-Acid-Processing	PWY-6700: queuosine biosynthesis	0.0113507	0.00892336	1.19727e-44
261	SECONDARY-METABOLITE-BIOSYNTHESIS	SECONDARY-METABOLITE-BIOSYNTHESIS	PWY-6703: preQ0 biosynthesis	0.00843846	0.00708365	4.60615e-31
262	Cofactor-Biosynthesis	Quinone-Biosynthesis	PWY-6708: ubiquinol-8 biosynthesis (prokaryotic)	0.000256433	0.00130129	0
263	Carbohydrates-Degradation/Polymer-Degradation	Polysaccharide Degradation	PWY-6731: starch degradation III	7.53914e-05	5.63514e-05	1.22617e-22
264	Carbohydrates-Degradation/Polymer-Degradation	Polysaccharide Degradation	PWY-6737: starch degradation V	0.0150671	0.00539113	5.6497e-140
265	Lipid-Biosynthesis	Lipid-Biosynthesis	PWY-6803: phosphatidylcholine acyl editing	0.000406454	0.00199474	0
266	Cofactor-Biosynthesis	Molybdenum-Cofactor-Biosynthesis	PWY-6823: molybdenum cofactor biosynthesis	0.000169618	0.000688935	4.12625e-15
267	SECONDARY-METABOLITE-BIOSYNTHESIS	Terpenoid-Biosynthesis	PWY-6859: all-trans-farnesol biosynthesis	0.000321807	0.000957199	0.00182176
268	Cofactor-Biosynthesis	Vitamin-Biosynthesis	PWY-6891: thiazole biosynthesis II (Bacillus)	0.000430084	0.00102561	6.82861e-09
269	Cofactor-Biosynthesis	Vitamin-Biosynthesis	PWY-6892: thiazole biosynthesis I (E. coli)	0.000694249	0.00163658	1.48172e-06
270	Cofactor-Biosynthesis	Vitamin-Biosynthesis	PWY-6897: thiamin salvage II	0.00551386	0.00360828	6.31777e-67
271	Amino-Acid-Biosynthesis	Other-Amino-Acid-Biosynthesis	PWY-6936: seleno-amino acid biosynthesis	0.00305736	0.00636526	0
272	TCA-VARIANTS	TCA-VARIANTS	PWY-6969: TCA cycle V (2-oxoglutarate:ferredoxin oxidoreductase)	0.00175308	0.00207467	0.00124119
273	Fermentation	Fermentation-to-Alcohols	PWY-7003: glycerol degradation to butanol	0.000760158	0.000113351	5.17297e-173
274	Fermentation	Fermentation-to-Short-Chain-Fatty-Acids	PWY-7013: L-1,2-propanediol degradation	0.000386355	0.00173668	2.15501e-11
275	Fermentation	Fermentation-to-Alcohols	PWY-7111: pyruvate fermentation to isobutanol (engineered)	0.0144667	0.0152203	2.46974e-07
276	Fermentation	Fermentation-of-Pyruvate	PWY-7111: pyruvate fermentation to isobutanol (engineered)	0.0144667	0.0152203	2.46974e-07
277	Photosynthesis	Photosynthesis	PWY-7115: C4 photosynthetic carbon assimilation cycle, NAD-ME type	0.000260374	0.000130777	3.1157e-33
278	Photosynthesis	Photosynthesis	PWY-7117: C4 photosynthetic carbon assimilation cycle, PEPCK type	0.00111391	0.000999856	0.000242568
279	Nucleotide-Biosynthesis	Pyrimidine-Nucleotide-Biosynthesis	PWY-7187: pyrimidine deoxyribonucleotides de novo biosynthesis II	0.00446374	0.00285501	2.25504e-55
280	Nucleotide-Biosynthesis	Deoxyribonucleotide-Biosynthesis	PWY-7187: pyrimidine deoxyribonucleotides de novo biosynthesis II	0.00446374	0.00285501	2.25504e-55
281	Nucleotide-Biosynthesis	Pyrimidine-Nucleotide-Biosynthesis	PWY-7196: superpathway of pyrimidine ribonucleosides salvage	0.00288994	0.000578084	1.5207e-147
282	Nucleotide-Biosynthesis	Deoxyribonucleotide-Biosynthesis	PWY-7198: pyrimidine deoxyribonucleotides de novo biosynthesis IV	0.000413949	0.000472484	7.81419e-14
283	Nucleotide-Biosynthesis	Pyrimidine-Nucleotide-Biosynthesis	PWY-7198: pyrimidine deoxyribonucleotides de novo biosynthesis IV	0.000413949	0.000472484	7.81419e-14
284	Nucleotide-Biosynthesis	Pyrimidine-Nucleotide-Biosynthesis	PWY-7199: pyrimidine deoxyribonucleosides salvage	0.00274151	0.00420864	0.00691535
285	NUCLEO-DEG	Pyrimidine-Degradation	PWY-7209: superpathway of pyrimidine ribonucleosides degradation	0.000354123	8.94282e-05	9.6291e-84
286	Nucleotide-Biosynthesis	Pyrimidine-Nucleotide-Biosynthesis	PWY-7210: pyrimidine deoxyribonucleotides biosynthesis from CTP	0.000500618	0.000541555	4.06148e-14
287	Nucleotide-Biosynthesis	Pyrimidine-Nucleotide-Biosynthesis	PWY-7211: superpathway of pyrimidine deoxyribonucleotides de novo biosynthesis	0.00291353	0.000937747	5.15163e-117
288	Nucleotide-Biosynthesis	Deoxyribonucleotide-Biosynthesis	PWY-7211: superpathway of pyrimidine deoxyribonucleotides de novo biosynthesis	0.00291353	0.000937747	5.15163e-117
289	Nucleotide-Biosynthesis	Purine-Nucleotide-Biosynthesis	PWY-7219: adenosine ribonucleotides de novo biosynthesis	0.0225338	0.0218258	2.16777e-07
290	Nucleotide-Biosynthesis	Deoxyribonucleotide-Biosynthesis	PWY-7220: adenosine deoxyribonucleotides de novo biosynthesis II	0.00357219	0.00464485	0.000385227
291	Nucleotide-Biosynthesis	Purine-Nucleotide-Biosynthesis	PWY-7220: adenosine deoxyribonucleotides de novo biosynthesis II	0.00357219	0.00464485	0.000385227
292	Nucleotide-Biosynthesis	Purine-Nucleotide-Biosynthesis	PWY-7221: guanosine ribonucleotides de novo biosynthesis	0.0156723	0.0158886	0.00708644
293	Nucleotide-Biosynthesis	Deoxyribonucleotide-Biosynthesis	PWY-7222: guanosine deoxyribonucleotides de novo biosynthesis II	0.00357219	0.00464485	0.000385227
294	Nucleotide-Biosynthesis	Purine-Nucleotide-Biosynthesis	PWY-7222: guanosine deoxyribonucleotides de novo biosynthesis II	0.00357219	0.00464485	0.000385227
295	Nucleotide-Biosynthesis	Purine-Nucleotide-Biosynthesis	PWY-7228: superpathway of guanosine nucleotides de novo biosynthesis I	0.00546878	0.00677924	0.000578447
296	Nucleotide-Biosynthesis	Purine-Nucleotide-Biosynthesis	PWY-7229: superpathway of adenosine nucleotides de novo biosynthesis I	0.00824688	0.00840136	0.0230491
297	Nucleotide-Biosynthesis	Purine-Nucleotide-Biosynthesis	PWY-7234: inosine-5'-phosphate biosynthesis III	0.00358378	0.00622998	0
298	Cofactor-Biosynthesis	Quinone-Biosynthesis	PWY-7235: superpathway of ubiquinol-6 biosynthesis (eukaryotic)	2.10263e-05	9.24849e-07	3.92305e-36
299	SECONDARY-METABOLITE-DEGRADATION	Sugar-Derivatives-Degradation	PWY-7237: myo-, chiro- and scillo-inositol degradation	0.00114309	0.00071311	1.15076e-61
300	CARBOXYLATES-DEG/Sugar-Derivatives	Sugar-Acid-Degradation	PWY-7242: D-fructuronate degradation	0.00262149	0.00223134	1.08678e-17
301	SECONDARY-METABOLITE-DEGRADATION	Sugar-Derivatives-Degradation	PWY-7242: D-fructuronate degradation	0.00262149	0.00223134	1.08678e-17
302	Amino-Acid-Biosynthesis	Amino-Acid-Biosynthesis	PWY-724: superpathway of L-lysine, L-threonine and L-methionine biosynthesis II	0.00968303	0.00603191	9.42811e-89
303	Super-Pathways	Super-Pathways	PWY-724: superpathway of L-lysine, L-threonine and L-methionine biosynthesis II	0.00968303	0.00603191	9.42811e-89
304	TCA-VARIANTS	TCA-VARIANTS	PWY-7254: TCA cycle VII (acetate-producers)	0.000433678	0.00139655	0
305	Cofactor-Biosynthesis	NAD-Metabolism	PWY-7269: NAD/NADP-NADH/NADPH mitochondrial interconversion (yeast)	0.000400266	0.00179625	0
306	Respiration	AEROBIC-RESPIRATION	PWY-7279: aerobic respiration II (cytochrome c) (yeast)	6.18725e-05	0.000164893	0.000176397
307	Cofactor-Biosynthesis	Vitamin-Biosynthesis	PWY-7282: 4-amino-2-methyl-5-phosphomethylpyrimidine biosynthesis (yeast)	0.0046528	0.00279646	7.36823e-62
308	Nucleic-Acid-Processing	Nucleic-Acid-Processing	PWY-7286: 7-(3-amino-3-carboxypropyl)-wyosine biosynthesis	7.32312e-05	2.82356e-08	5.35649e-61
309	Carbohydrates-Biosynthesis	Sugar-Biosynthesis	PWY-7315: dTDP-N-acetylthomosamine biosynthesis	0.000413078	0.00162798	8.46736e-13
310	Carbohydrates-Biosynthesis	Sugar-Biosynthesis	PWY-7323: superpathway of GDP-mannose-derived O-antigen building blocks biosynthesis	0.00144397	0.00103512	1.63055e-27
311	Carbohydrates-Biosynthesis	Sugar-Biosynthesis	PWY-7328: superpathway of UDP-glucose-derived O-antigen building blocks biosynthesis	0.000429366	0.000458387	1.24515e-08
312	Cofactor-Biosynthesis	Vitamin-Biosynthesis	PWY-7357: thiamin formation from pyrithiamine and oxythiamine (yeast)	0.00623509	0.00546493	7.94703e-34
313	Cofactor-Biosynthesis	Quinone-Biosynthesis	PWY-7371: 1,4-dihydroxy-6-naphthoate biosynthesis II	0.000202243	3.21981e-05	1.72107e-145
314	Cofactor-Biosynthesis	Quinone-Biosynthesis	PWY-7374: 1,4-dihydroxy-6-naphthoate biosynthesis I	2.28001e-06	0	1.54356e-06
315	Fermentation	Fermentation	PWY-7383: anaerobic energy metabolism (invertebrates, cytosol)	0.00259124	0.000383179	4.88101e-161
316	Fermentation	Fermentation-to-Short-Chain-Fatty-Acids	PWY-7384: anaerobic energy metabolism (invertebrates, mitochondrial)	1.30117e-05	1.22043e-06	3.32117e-33
317	Lipid-Biosynthesis	Fatty-acid-biosynthesis	PWY-7388: octanoyl-[acyl-carrier protein] biosynthesis (mitochondria, yeast)	0.000800386	0.00227988	0
318	Fermentation	Fermentation	PWY-7389: superpathway of anaerobic energy metabolism (invertebrates)	1.96305e-05	1.40086e-06	3.02002e-33
319	Super-Pathways	Super-Pathways	PWY-7389: superpathway of anaerobic energy metabolism (invertebrates)	1.96305e-05	1.40086e-06	3.02002e-33
320	SECONDARY-METABOLITE-BIOSYNTHESIS	Terpenoid-Biosynthesis	PWY-7391: isoprene biosynthesis II (engineered)	7.88132e-06	6.22176e-06	2.51174e-05
321	SECONDARY-METABOLITE-BIOSYNTHESIS	Terpenoid-Biosynthesis	PWY-7392: taxadiene biosynthesis (engineered)	0.000387152	0.000130106	2.38705e-86
322	Amino-Acid-Biosynthesis	Proteinogenic-Amino-Acid-Biosynthesis	PWY-7400: L-arginine biosynthesis IV (archaebacteria)	0.00602308	0.0094851	0
323	Lipid-Biosynthesis	Phospholipid-Biosynthesis	PWY-7409: phospholipid remodeling (phosphatidylethanolamine, yeast)	0.000231298	0.00112997	1.23586e-10
324	SECONDARY-METABOLITE-DEGRADATION	Sugar-Derivatives-Degradation	PWY-7446: sulfoglycolysis	0.000158595	0.000615299	0.00174383
325	Carbohydrates-Degradation/Polymer-Degradation	Polysaccharide Degradation	PWY-7456: mannan degradation	0.00162888	0.000199751	9.06402e-176
326	Amino-Acid-Biosynthesis	Proteinogenic-Amino-Acid-Biosynthesis	PWY-7527: L-methionine salvage cycle III	3.15989e-07	4.17459e-05	1.56937e-11
327	Cofactor-Biosynthesis	Vitamin-Biosynthesis	PWY-7539: 6-hydroxymethyl-dihydropterin diphosphate biosynthesis III (Chlamydia)	0.00126764	0.00195532	1.72098e-06
328	SECONDARY-METABOLITE-BIOSYNTHESIS	Terpenoid-Biosynthesis	PWY-7560: methylerythritol phosphate pathway II	0.00251598	0.00349741	2.08159e-09
329	Lipid-Biosynthesis	Fatty-acid-biosynthesis	PWY-7663: gondoate biosynthesis (anaerobic)	0.00729554	0.00599902	4.28594e-27
330	Lipid-Biosynthesis	Fatty-acid-biosynthesis	PWY-7664: oleate biosynthesis IV (anaerobic)	0.00104614	0.00269011	0
331	Amino-Acid-Biosynthesis	Amino-Acid-Biosynthesis	PWY-821: superpathway of sulfur amino acid biosynthesis (Saccharomyces cerevisiae)	0.000485329	0.000332841	6.21041e-24
332	Super-Pathways	Super-Pathways	PWY-821: superpathway of sulfur amino acid biosynthesis (Saccharomyces cerevisiae)	0.000485329	0.000332841	6.21041e-24
333	SECONDARY-METABOLITE-BIOSYNTHESIS	Terpenoid-Biosynthesis	PWY-922: mevalonate pathway I	3.26849e-05	0.000174551	3.62673e-15
334	Amino-Acid-Biosynthesis	Proteinogenic-Amino-Acid-Biosynthesis	PWY0-1061: superpathway of L-alanine biosynthesis	0.000977573	0.00326433	0
335	Carbohydrates-Biosynthesis	Sugar-Biosynthesis	PWY0-1241: ADP-L-glycero-&beta;-D-manno-heptose biosynthesis	0.000278608	0.00143419	0
336	SECONDARY-METABOLITE-DEGRADATION	Sugar-Derivatives-Degradation	PWY0-1261: anhydromuropeptides recycling	0.00176611	0.00386288	0
337	Super-Pathways	Super-Pathways	PWY0-1277: 3-phenylpropanoate and 3-(3-hydroxyphenyl)propanoate degradation	0.00014129	0.000607042	6.74878e-07
338	AROMATIC-COMPOUNDS-DEGRADATION	AROMATIC-COMPOUNDS-DEGRADATION	PWY0-1277: 3-phenylpropanoate and 3-(3-hydroxyphenyl)propanoate degradation	0.00014129	0.000607042	6.74878e-07
339	NUCLEO-DEG	Purine-Degradation	PWY0-1296: purine ribonucleosides degradation	0.00846916	0.00611326	2.48655e-51
340	Super-Pathways	Super-Pathways	PWY0-1297: superpathway of purine deoxyribonucleosides degradation	0.00145962	0.00417537	0
341	NUCLEO-DEG	NUCLEO-DEG	PWY0-1297: superpathway of purine deoxyribonucleosides degradation	0.00145962	0.00417537	0
342	NUCLEO-DEG	Pyrimidine-Degradation	PWY0-1298: superpathway of pyrimidine deoxyribonucleosides degradation	0.000943411	0.00146275	0.00237178
343	Lipid-Biosynthesis	Phospholipid-Biosynthesis	PWY0-1319: CDP-diacylglycerol biosynthesis II	0.0126217	0.00682204	2.30041e-117
344	Cell-Structure-Biosynthesis	Lipopolysaccharide-Biosynthesis	PWY0-1338: polymyxin resistance	0.000150296	0.000642138	1.38949e-10
345	Cofactor-Biosynthesis	Porphyrin-Compounds-Biosynthesis	PWY0-1415: superpathway of heme biosynthesis from uroporphyrinogen-III	0.000204621	0.000564568	0
346	Nucleic-Acid-Processing	Nucleic-Acid-Processing	PWY0-1479: tRNA processing	0.00018571	0.000162101	3.88651e-30
347	Noncarbon-Nutrients	Phosphorus-Compounds	PWY0-1533: methylphosphonate degradation I	0.000205242	0.000966365	5.0041e-09
348	Cell-Structure-Biosynthesis	Cell-Wall-Biosynthesis	PWY0-1586: peptidoglycan maturation (meso-diaminopimelate containing)	0.00389221	0.00612903	4.09334e-07
349	Nucleotide-Biosynthesis	Pyrimidine-Nucleotide-Biosynthesis	PWY0-162: superpathway of pyrimidine ribonucleotides de novo biosynthesis	0.00501665	0.0037195	6.29106e-28
350	AMINE-DEG	Allantoin-degradation	PWY0-41: allantoin degradation IV (anaerobic)	4.42253e-05	0.000106716	1.90736e-05
351	CARBOXYLATES-DEG	Propionate-Degradation	PWY0-42: 2-methylcitrate cycle I	3.05691e-05	0.000113261	0
352	Super-Pathways	Super-Pathways	PWY0-781: aspartate superpathway	0.00271229	0.00179813	2.04603e-32
353	Cofactor-Biosynthesis	Vitamin-Biosynthesis	PWY0-845: superpathway of pyridoxal 5'-phosphate biosynthesis and salvage	0.00450625	0.00282706	1.56499e-54
354	Lipid-Biosynthesis	Fatty-acid-biosynthesis	PWY0-862: (5Z)-dodec-5-enoate biosynthesis	0.00096894	0.00314967	0
355	Cofactor-Biosynthesis	Quinone-Biosynthesis	PWY3O-19: ubiquinol-6 biosynthesis from 4-hydroxybenzoate (eukaryotic)	5.11591e-05	7.87721e-06	9.58014e-77
356	Noncarbon-Nutrients	Nitrogen-Compound-Metabolism	PWY490-3: nitrate reduction VI (assimilatory)	0.000135497	2.14831e-05	3.91298e-162
357	Lipid-Biosynthesis	Phospholipid-Biosynthesis	PWY4FS-7: phosphatidylglycerol biosynthesis I (plastidic)	0.00233094	0.00271234	0.031942
358	Lipid-Biosynthesis	Phospholipid-Biosynthesis	PWY4FS-8: phosphatidylglycerol biosynthesis II (non-plastidic)	0.00233094	0.00270656	0.0385743
359	Fermentation	Fermentation-of-Pyruvate	PWY4LZ-257: superpathway of fermentation (Chlamydomonas reinhardtii)	0.000551208	0.000145945	1.10384e-139
360	Alcohol-Degradation	Alcohol-Degradation	PWY66-389: phytol degradation	5.03611e-05	0.000875941	0
361	TCA-VARIANTS	TCA-VARIANTS	PWY66-398: TCA cycle III (animals)	0.000110783	4.54623e-05	1.27303e-46
362	Carbohydrates-Biosynthesis	Sugar-Biosynthesis	PWY66-399: gluconeogenesis III	0.00182089	0.000370884	6.77506e-153
363	NA	NA	PWY66-400: glycolysis VI (metazoan)	0.00303511	0.00523272	0
364	Nucleotide-Biosynthesis	Purine-Nucleotide-Biosynthesis	PWY66-409: superpathway of purine nucleotide salvage	0.00226529	0.00437943	0
365	Carbohydrates-Degradation	Sugars-Degradation	PWY66-422: D-galactose degradation V (Leloir pathway)	0.00668297	0.00411771	5.43769e-76
366	Lipid-Biosynthesis	Fatty-acid-biosynthesis	PWYG-321: mycolate biosynthesis	0.00105268	0.000630773	1.56889e-70
367	Cofactor-Biosynthesis	NAD-Metabolism	PYRIDNUCSAL-PWY: NAD salvage pathway I	0.00126371	0.00134087	1.32403e-06
368	Cofactor-Biosynthesis	NAD-Metabolism	PYRIDNUCSYN-PWY: NAD biosynthesis I (from aspartate)	0.00471082	0.00194301	1.50135e-130
369	Cofactor-Biosynthesis	Vitamin-Biosynthesis	PYRIDOXSYN-PWY: pyridoxal 5'-phosphate biosynthesis I	0.00410395	0.00284309	7.03151e-42
370	Cofactor-Biosynthesis	Vitamin-Biosynthesis	RIBOSYN2-PWY: flavin biosynthesis I (bacteria and plants)	0.00295429	0.00226388	2.03593e-15
371	C1-COMPOUNDS	Formaldehyde-Oxidation	RUMP-PWY: formaldehyde oxidation I	5.0214e-05	2.65542e-06	1.41035e-115
372	NUCLEO-DEG	Purine-Degradation	SALVADEHYPOX-PWY: adenosine nucleotides degradation II	0.00171265	0.00190595	3.34401e-09
373	Amino-Acid-Biosynthesis	Amino-Acid-Biosynthesis	SER-GLYSYN-PWY: superpathway of L-serine and glycine biosynthesis I	0.00490381	0.00319025	6.29467e-59
374	Super-Pathways	Super-Pathways	SER-GLYSYN-PWY: superpathway of L-serine and glycine biosynthesis I	0.00490381	0.00319025	6.29467e-59
375	Noncarbon-Nutrients	Sulfur-Metabolism	SO4ASSIM-PWY: sulfate reduction I (assimilatory)	0.00114175	0.00327424	0
376	Noncarbon-Nutrients	Sulfur-Metabolism	SULFATE-CYS-PWY: superpathway of sulfate assimilation and cysteine biosynthesis	0.00128557	0.00242054	0
377	TCA-VARIANTS	TCA-VARIANTS	TCA-GLYOX-BYPASS: superpathway of glyoxylate bypass and TCA	0.000555127	0.00216414	0
378	Super-Pathways	Super-Pathways	TCA-GLYOX-BYPASS: superpathway of glyoxylate bypass and TCA	0.000555127	0.00216414	0
379	TCA-VARIANTS	TCA-VARIANTS	TCA: TCA cycle I (prokaryotic)	0.00198447	0.00322124	3.92736e-13
380	Cell-Structure-Biosynthesis	Cell-Wall-Biosynthesis	TEICHOICACID-PWY: teichoic acid (poly-glycerol) biosynthesis	9.22595e-06	1.17619e-05	0.00374205
381	Cofactor-Biosynthesis	Vitamin-Biosynthesis	THISYN-PWY: superpathway of thiamin diphosphate biosynthesis I	0.00180641	0.00182784	0.00295605
382	Cofactor-Biosynthesis	Vitamin-Biosynthesis	THISYNARA-PWY: superpathway of thiamin diphosphate biosynthesis III (eukaryotes)	0.00354677	0.00256819	2.73831e-31
383	Aminoacyl-tRNAs-Charging	Aminoacyl-tRNAs-Charging	TRNA-CHARGING-PWY: tRNA charging	0.0101901	0.00209853	9.29809e-181
384	Metabolic-Clusters	Metabolic-Clusters	TRNA-CHARGING-PWY: tRNA charging	0.0101901	0.00209853	9.29809e-181
385	Amino-Acid-Biosynthesis	Proteinogenic-Amino-Acid-Biosynthesis	TRPSYN-PWY: L-tryptophan biosynthesis	0.00480231	0.00394793	2.46109e-23
386	Cofactor-Biosynthesis	Quinone-Biosynthesis	UBISYN-PWY: superpathway of ubiquinol-8 biosynthesis (prokaryotic)	0.000210131	0.000972254	0
387	Carbohydrates-Biosynthesis	Sugar-Biosynthesis	UDPNAGSYN-PWY: UDP-N-acetyl-D-glucosamine biosynthesis I	0.00269734	0.00897639	0
388	AMINE-DEG	Allantoin-degradation	URDEGR-PWY: superpathway of allantoin degradation in plants	4.81213e-05	1.62127e-06	6.83392e-130
389	Amino-Acid-Biosynthesis	Proteinogenic-Amino-Acid-Biosynthesis	VALSYN-PWY: L-valine biosynthesis	0.0144265	0.0143935	2.10707e-05
390	NA	NA	7ALPHADEHYDROX-PWY: cholate degradation (bacteria, anaerobic)	2.10384e-06	1.06322e-06	0.000224418
391	Fatty-Acid-and-Lipid-Degradation	Fatty-Acid-and-Lipid-Degradation	LIPASYN-PWY: phospholipases	2.46041e-06	7.05411e-06	0.011403
392	Metabolic-Clusters	Metabolic-Clusters	LIPASYN-PWY: phospholipases	2.46041e-06	7.05411e-06	0.011403
393	Polyamine-Biosynthesis	Polyamine-Biosynthesis	P101-PWY: ectoine biosynthesis	1.61393e-06	5.8503e-07	0.00102279
394	Noncarbon-Nutrients	Nitrogen-Compound-Metabolism	PWY-1541: superpathway of taurine degradation	2.12044e-07	0	0.0315713
395	Noncarbon-Nutrients	Sulfur-Metabolism	PWY-1541: superpathway of taurine degradation	2.12044e-07	0	0.0315713
396	Photosynthesis	Photosynthesis	PWY-181: photorespiration	3.58384e-06	6.91128e-06	0.00101271
397	Carbohydrates-Degradation	Sugars-Degradation	PWY-3801: sucrose degradation II (sucrose synthase)	5.96059e-06	3.09203e-05	0.0384463
398	Amino-Acid-Biosynthesis	Other-Amino-Acid-Biosynthesis	PWY-5004: superpathway of L-citrulline metabolism	9.54514e-06	7.48662e-07	4.84657e-15
399	NUCLEO-DEG	Purine-Degradation	PWY-5044: purine nucleotides degradation I (plants)	5.85386e-06	2.17802e-07	0.00248998
400	AROMATIC-COMPOUNDS-DEGRADATION	Toluene-Degradation	PWY-5180: toluene degradation I (aerobic) (via o-cresol)	2.63515e-06	3.01457e-05	0.01682
401	AROMATIC-COMPOUNDS-DEGRADATION	Toluene-Degradation	PWY-5182: toluene degradation II (aerobic) (via 4-methylcatechol)	2.63515e-06	3.01457e-05	0.01682
402	Cell-Structure-Biosynthesis	Cell-Wall-Biosynthesis	PWY-5265: peptidoglycan biosynthesis II (staphylococci)	1.01646e-05	0.00073878	0
403	Amino-Acid-Degradation	Proteinogenic-Amino-Acids-Degradation	PWY-5651: L-tryptophan degradation to 2-amino-3-carboxymuconate semialdehyde	2.61261e-07	9.05267e-06	0.0183423
404	Fermentation	Fermentation-to-Short-Chain-Fatty-Acids	PWY-5677: succinate fermentation to butanoate	1.48753e-07	0	0.0214173
405	Cofactor-Biosynthesis	Quinone-Biosynthesis	PWY-5871: ubiquinol-9 biosynthesis (eukaryotic)	1.25208e-05	3.51845e-06	1.15234e-18
406	Cofactor-Biosynthesis	Quinone-Biosynthesis	PWY-5873: ubiquinol-7 biosynthesis (eukaryotic)	1.25208e-05	3.51845e-06	1.15234e-18
407	Carbohydrates-Biosynthesis	Sugar-Biosynthesis	PWY-6145: superpathway of sialic acids and CMP-sialic acids biosynthesis	6.54392e-07	0	0.00229826
408	AROMATIC-COMPOUNDS-DEGRADATION	AROMATIC-COMPOUNDS-DEGRADATION	PWY-6182: superpathway of salicylate degradation	1.99091e-06	2.10986e-06	0.0441584
409	Super-Pathways	Super-Pathways	PWY-6182: superpathway of salicylate degradation	1.99091e-06	2.10986e-06	0.0441584
410	Carbohydrates-Biosynthesis/Glycan-Biosynthesis	Polysaccharides-Biosynthesis	PWY-622: starch biosynthesis	3.19639e-06	2.71543e-06	0.000688077
411	Carbohydrates-Biosynthesis/Glycan-Pathways	Glycan-Biosynthesis	PWY-622: starch biosynthesis	3.19639e-06	2.71543e-06	0.000688077
412	NUCLEO-DEG	Purine-Degradation	PWY-6596: adenosine nucleotides degradation I	6.54503e-06	3.16801e-07	0.00249024
413	Energy-Metabolism-others	Energy-Metabolism-others	PWY-6728: methylaspartate cycle	4.68734e-06	0	0.000395299
414	Energy-Metabolism-others	Energy-Metabolism-others	PWY-6876: isopropanol biosynthesis	1.34672e-06	5.42911e-07	0.000192576
415	Nucleic-Acid-Processing	Nucleic-Acid-Processing	PWY-7283: wybutosine biosynthesis	3.01112e-07	0	0.000155583
416	Super-Pathways	Super-Pathways	PWY-7283: wybutosine biosynthesis	3.01112e-07	0	0.000155583
417	Carbohydrates-Degradation	Sugars-Degradation	PWY-7294: xylose degradation IV	4.51134e-06	6.94078e-06	0.00236962
418	Carbohydrates-Degradation	Sugars-Degradation	PWY-7345: superpathway of anaerobic sucrose degradation	5.60967e-06	3.00627e-05	0.0382504
419	SECONDARY-METABOLITE-BIOSYNTHESIS	Phenylpropanoid-Derivative-Biosynthesis	PWY1F-823: leucopelargonidin and leucocyanidin biosynthesis	3.56273e-07	4.41159e-06	0.0227212
420	Cofactor-Biosynthesis	Reductants	PWY1G-0: mycothiol biosynthesis	6.10922e-07	9.52449e-07	0.00639565
421	Cofactor-Biosynthesis	Vitamin-Biosynthesis	PWY3DJ-35471: L-ascorbate biosynthesis IV	4.79333e-07	3.26514e-06	0.0475953
422	OTHER-ENERGY	OTHER-ENERGY	PWY66-367: ketogenesis	1.40327e-06	9.16757e-06	0.0183423
423	Amino-Acid-Degradation	Proteinogenic-Amino-Acids-Degradation	THREOCAT-PWY: superpathway of L-threonine metabolism	5.30571e-06	2.77031e-06	0.0267769
424	Amino-Acid-Degradation	Proteinogenic-Amino-Acids-Degradation	VALDEG-PWY: L-valine degradation I	6.66647e-06	1.85735e-06	0.000242568
425	Carbohydrates-Degradation	Sugars-Degradation	PWY-6760: xylose degradation III	5.21369e-08	0	0.0308097
