# Supplementary material for: Metagenomic analysis of mother-infant gut microbiome reveals global distinct and shared microbial signatures
Source: Gut Microbes. 2021 May 7;13(1):1911571. doi: 10.1080/19490976.2021.1911571 (PMC8115609; doi:10.1080/19490976.2021.1911571)
Supplement: Supplemental Material [file KGMI_A_1911571_SM8722.zip › Supplementary information/Table S7.xlsx]

## Sheet: FDR 
				FDR when compared infants to Mother at delivery
		Metabolic pathways	Mother at delivery	Birth	1 week	1 month	3 months	6 months	12 months
1	1	1CMET2-PWY: N10-formyl-tetrahydrofolate biosynthesis	1	0.0988242	2.57326e-05	0.00729896	0.383958	0.0117059	0.808515
2	2	ANAEROFRUCAT-PWY: homolactic fermentation	1	0.187956	0.41421	0.871255	0.337988	0.856837	0.0094286
3	3	ANAGLYCOLYSIS-PWY: glycolysis III (from glucose)	1	0.0060846	2.29129e-08	0.00337775	0.214074	0.0308261	0.522375
4	4	ARG+POLYAMINE-SYN: superpathway of arginine and polyamine biosynthesis	1	0.676199	0.901424	0.90438	0.259627	0.00922835	0.482249
5	5	ARGININE-SYN4-PWY: L-ornithine de novo biosynthesis	1	0.000446396	1.78808e-10	2.28592e-05	0.120777	0.00207324	0.0634096
6	6	ARGORNPROST-PWY: arginine, ornithine and proline interconversion	1	0.0495865	6.59899e-06	0.161667	0.760528	0.912379	0.675967
7	7	ARGSYN-PWY: L-arginine biosynthesis I (via L-ornithine)	1	0.848448	0.000660907	5.26644e-11	0.000881313	0.000447261	6.00379e-05
8	8	ARGSYNBSUB-PWY: L-arginine biosynthesis II (acetyl cycle)	1	0.638593	1.59795e-13	5.44403e-19	1.86881e-05	6.3466e-06	5.62238e-07
9	9	ARO-PWY: chorismate biosynthesis I	1	0.0119099	0	1.03392e-13	0.120998	0.0100984	0.00122834
10	10	AST-PWY: L-arginine degradation II (AST pathway)	1	0.329734	0.52678	0.0678276	0.437544	0.68416	0.00263173
11	11	BIOTIN-BIOSYNTHESIS-PWY: biotin biosynthesis I	1	0.990698	0.00545959	0.0169333	0.0950347	0.0341418	0.00437428
12	12	BRANCHED-CHAIN-AA-SYN-PWY: superpathway of branched amino acid biosynthesis	1	0.135559	0.665456	0.457667	0.997891	0.620571	0.0229139
13	13	CALVIN-PWY: Calvin-Benson-Bassham cycle	1	0.0017931	0	0	5.56511e-05	1.16357e-07	5.43968e-07
14	14	CENTFERM-PWY: pyruvate fermentation to butanoate	1	0.49988	1.99148e-07	0.000592646	0.665248	0.126237	0.0978963
15	15	CITRULBIO-PWY: L-citrulline biosynthesis	1	0.603404	0.13778	0.0170615	0.671764	0.0100984	0.00570355
16	16	COA-PWY-1: coenzyme A biosynthesis II (mammalian)	1	0.248366	3.80791e-05	0.0158273	0.997394	0.533658	0.953851
17	17	COA-PWY: coenzyme A biosynthesis I	1	0.314035	3.86744e-12	9.51981e-07	0.0972597	0.634301	0.126369
18	18	COBALSYN-PWY: adenosylcobalamin salvage from cobinamide I	1	0.476187	8.22296e-07	0.00076873	0.655795	0.492439	0.0266899
19	19	COLANSYN-PWY: colanic acid building blocks biosynthesis	1	0.775205	0.0121056	0.189836	0.508414	0.558188	0.53063
20	20	COMPLETE-ARO-PWY: superpathway of aromatic amino acid biosynthesis	1	0.0161713	4.44591e-13	8.59858e-12	0.149187	0.00365303	0.00188348
21	21	DAPLYSINESYN-PWY: L-lysine biosynthesis I	1	0.49988	0.0531692	0.000498188	0.015181	0.442968	0.663334
22	22	DENOVOPURINE2-PWY: superpathway of purine nucleotides de novo biosynthesis II	1	0.0092102	0.006531	0.14859	5.56511e-05	0.000303821	0.000573444
23	23	DTDPRHAMSYN-PWY: dTDP-L-rhamnose biosynthesis I	1	0.00266836	0	5.14621e-15	0.00197885	0.000758352	1.71703e-05
24	24	ECASYN-PWY: enterobacterial common antigen biosynthesis	1	0.332443	0.815026	0.443259	0.259627	0.532808	0.010479
25	25	ENTBACSYN-PWY: enterobactin biosynthesis	1	0.139982	0.995185	0.382489	0.284216	0.865416	0.00208563
26	26	FAO-PWY: fatty acid &beta;-oxidation I	1	0.669662	0.00475511	0.00624401	0.822365	0.776211	0.454496
27	27	FASYN-ELONG-PWY: fatty acid elongation -- saturated	1	0.45703	3.77273e-09	2.71496e-07	0.0139337	0.015608	0.000932234
28	28	FASYN-INITIAL-PWY: superpathway of fatty acid biosynthesis initiation (E. coli)	1	0.476187	1.84233e-10	8.4218e-08	0.00776834	0.0108374	0.000423853
29	29	FERMENTATION-PWY: mixed acid fermentation	1	0.039614	0.377369	0.391449	0.776446	0.340932	0.000908969
30	30	FOLSYN-PWY: superpathway of tetrahydrofolate biosynthesis and salvage	1	0.669381	0.5769	0.0343868	0.0698611	0.0485794	0.00255311
31	31	FUC-RHAMCAT-PWY: superpathway of fucose and rhamnose degradation	1	0.49988	0.691646	0.239394	0.170215	0.0293204	0.000391205
32	32	FUCCAT-PWY: fucose degradation	1	0.601835	0.178333	0.0390226	0.100599	0.00787143	0.0187222
33	33	GALACT-GLUCUROCAT-PWY: superpathway of hexuronide and hexuronate degradation	1	0.397401	0.0061481	0.0276587	0.803697	0.812661	0.273389
34	34	GALACTARDEG-PWY: D-galactarate degradation I	1	0.49988	0.0236157	0.0420138	0.259627	0.532808	0.0223702
35	35	GALACTUROCAT-PWY: D-galacturonate degradation I	1	0.314035	8.00366e-05	0.00106406	0.678573	0.527407	0.0312925
36	36	GLUCARDEG-PWY: D-glucarate degradation I	1	0.477341	0.0270197	0.0241066	0.191433	0.624939	0.0217106
37	37	GLUCARGALACTSUPER-PWY: superpathway of D-glucarate and D-galactarate degradation	1	0.49988	0.0236157	0.0420138	0.259627	0.532808	0.0223702
38	38	GLUCONEO-PWY: gluconeogenesis I	1	0.300588	0.966219	0.564835	0.880848	0.883369	0.00524844
39	39	GLUCOSE1PMETAB-PWY: glucose and glucose-1-phosphate degradation	1	0.476187	0.13934	0.00650125	0.15761	0.00344266	0.000391205
40	40	GLUCUROCAT-PWY: superpathway of &beta;-D-glucuronide and D-glucuronate degradation	1	0.550146	0.00252897	0.058248	0.970886	0.969521	0.128354
41	41	GLUDEG-I-PWY: GABA shunt	1	0.12229	0.0121056	0.510399	0.997394	0.130161	0.477665
42	42	GLUTORN-PWY: L-ornithine biosynthesis	1	0.168807	1.98996e-14	7.05479e-22	5.21031e-06	1.34167e-06	1.70162e-07
43	43	GLYCOCAT-PWY: glycogen degradation I (bacterial)	1	0.0959378	0.000796124	0.09304	0.736436	0.160503	0.207659
44	44	GLYCOGENSYNTH-PWY: glycogen biosynthesis I (from ADP-D-Glucose)	1	0.752425	1.97652e-05	0.000285467	0.265035	0.903383	0.00143117
45	45	GLYCOL-GLYOXDEG-PWY: superpathway of glycol metabolism and degradation	1	0.49988	0.945613	0.153308	0.285034	0.427214	0.00524844
46	46	GLYCOLYSIS-E-D: superpathway of glycolysis and Entner-Doudoroff	1	0.3571	2.53101e-06	2.18575e-06	0.010901	0.00062348	0.10513
47	47	GLYCOLYSIS-TCA-GLYOX-BYPASS: superpathway of glycolysis, pyruvate dehydrogenase, TCA, and glyoxylate bypass	1	0.49988	0.100873	0.0387035	0.0743452	0.0605079	0.0654813
48	48	GLYCOLYSIS: glycolysis I (from glucose 6-phosphate)	1	0.537971	1.00306e-09	3.71561e-11	0.00197885	0.0136728	7.07003e-05
49	49	GLYOXYLATE-BYPASS: glyoxylate cycle	1	0.49988	0.0537477	0.0503337	0.0889691	0.0248068	0.123971
50	50	GOLPDLCAT-PWY: superpathway of glycerol degradation to 1,3-propanediol	1	0.0867742	1.94655e-05	0.0878421	0.782298	0.500347	0.53063
51	51	HEME-BIOSYNTHESIS-II: heme biosynthesis I (aerobic)	1	0.625298	7.98679e-06	8.28453e-09	0.437544	0.0408086	0.00014664
52	52	HEMESYN2-PWY: heme biosynthesis II (anaerobic)	1	0.201716	8.46508e-13	8.52016e-12	0.00481622	0.000583937	7.33082e-06
53	53	HEXITOLDEGSUPER-PWY: superpathway of hexitol degradation (bacteria)	1	0.508157	0.00766354	0.00751524	0.306433	0.00243749	1.01571e-05
54	54	HISDEG-PWY: L-histidine degradation I	1	0.313153	1.35398e-08	5.61932e-05	0.042175	0.00029454	1.71703e-05
55	55	HISTSYN-PWY: L-histidine biosynthesis	1	0.331093	0.852268	2.39676e-05	0.00139329	0.00524968	0.000292661
56	56	HOMOSER-METSYN-PWY: L-methionine biosynthesis I	1	0.49988	0.00766354	0.00622164	0.060287	0.460123	0.184337
57	57	HSERMETANA-PWY: L-methionine biosynthesis III	1	0.439444	0	1.71472e-13	0.000351863	7.33069e-07	2.77258e-08
58	58	ILEUSYN-PWY: L-isoleucine biosynthesis I (from threonine)	1	0.0047559	0.31005	0.688924	0.677916	0.747412	0.536744
59	59	KDO-NAGLIPASYN-PWY: superpathway of (Kdo)2-lipid A biosynthesis	1	0.417191	0.915622	0.233069	0.296007	0.564251	0.0199594
60	60	KETOGLUCONMET-PWY: ketogluconate metabolism	1	0.259382	0.738471	0.343672	0.176747	0.456891	0.00190409
61	61	LACTOSECAT-PWY: lactose and galactose degradation I	1	0.473835	3.80921e-12	1.31484e-08	0.277308	0.0322094	0.00175949
62	62	MET-SAM-PWY: superpathway of S-adenosyl-L-methionine biosynthesis	1	0.311943	0.0019472	0.0344057	0.764535	0.634301	0.0278875
63	63	METHGLYUT-PWY: superpathway of methylglyoxal degradation	1	0.389572	0.460916	0.0678276	0.28649	0.525007	0.00046036
64	64	METSYN-PWY: L-homoserine and L-methionine biosynthesis	1	0.439444	0.006531	0.121933	0.782298	0.574569	0.00992986
65	65	NAD-BIOSYNTHESIS-II: NAD salvage pathway II	1	0.81866	3.46909e-14	6.00196e-14	0.00169619	0.000528488	0.0212459
66	66	NAGLIPASYN-PWY: lipid IVA biosynthesis	1	0.752425	0.000173271	0.000221077	0.0154765	0.0884266	0.00102518
67	67	NONMEVIPP-PWY: methylerythritol phosphate pathway I	1	0.000169417	0	1.71472e-13	0.042175	0.0322094	0.0122377
68	68	NONOXIPENT-PWY: pentose phosphate pathway (non-oxidative branch)	1	0.194452	0	1.94412e-14	0.0743452	2.26337e-05	4.97458e-05
69	69	OANTIGEN-PWY: O-antigen building blocks biosynthesis (E. coli)	1	0.944427	1.4167e-06	0.443259	0.223741	0.399372	0.317649
70	70	P105-PWY: TCA cycle IV (2-oxoglutarate decarboxylase)	1	0.451463	0.959907	0.175514	0.124981	0.141386	0.0302695
71	71	P108-PWY: pyruvate fermentation to propanoate I	1	0.121712	5.89883e-08	0.154822	0.278657	0.00281878	0.630116
72	72	P161-PWY: acetylene degradation	1	0.108396	0.334245	0.000124053	0.346015	0.0393755	0.000391205
73	73	P162-PWY: L-glutamate degradation V (via hydroxyglutarate)	1	0.501429	1.06618e-06	0.00797501	0.28649	0.00787143	0.02306
74	74	P164-PWY: purine nucleobases degradation I (anaerobic)	1	0.0307951	6.60016e-07	2.10462e-05	0.756957	0.313919	0.835205
75	75	P185-PWY: formaldehyde assimilation III (dihydroxyacetone cycle)	1	0.0270134	1.23168e-09	2.64614e-06	0.107155	0.142551	0.943248
76	76	P23-PWY: reductive TCA cycle I	1	0.45728	1.53061e-05	0.0658643	0.807861	0.865416	0.102126
77	77	P42-PWY: incomplete reductive TCA cycle	1	0.00528654	5.12722e-12	4.59434e-06	0.28649	0.0776996	0.329063
78	78	P441-PWY: superpathway of N-acetylneuraminate degradation	1	0.45728	0.853712	0.113187	0.346015	0.0382208	0.000834747
79	79	P461-PWY: hexitol fermentation to lactate, formate, ethanol and acetate	1	0.967646	6.94397e-06	9.69572e-06	0.00177268	0.000111142	7.4501e-05
80	80	PANTO-PWY: phosphopantothenate biosynthesis I	1	0.172626	0	6.5137e-12	0.083899	0.000758352	0.000471698
81	81	PANTOSYN-PWY: pantothenate and coenzyme A biosynthesis I	1	0.104735	0	0	0.00139329	0.0259491	0.00231478
82	82	PEPTIDOGLYCANSYN-PWY: peptidoglycan biosynthesis I (meso-diaminopimelate containing)	1	0.0495865	0	4.5039e-07	0.28649	0.000583937	0.000314807
83	83	POLYAMSYN-PWY: superpathway of polyamine biosynthesis I	1	0.950162	0.167947	0.14859	0.838125	0.220603	0.00830585
84	84	POLYISOPRENSYN-PWY: polyisoprenoid biosynthesis (E. coli)	1	0.374821	0.300734	0.0444425	0.191433	0.283253	8.01704e-05
85	85	PPGPPMET-PWY: ppGpp biosynthesis	1	0.14747	0.00012091	0.0005288	0.0849351	0.0160654	0.000599478
86	86	PRPP-PWY: superpathway of histidine, purine, and pyrimidine biosynthesis	1	0.00528654	6.04162e-08	0.000288987	0.138119	0.013122	0.0228687
87	87	PWY-1042: glycolysis IV (plant cytosol)	1	9.56629e-05	0	0	7.81804e-06	1.34167e-06	3.39261e-05
88	88	PWY-1861: formaldehyde assimilation II (RuMP Cycle)	1	0.523711	0.206278	0.0244215	0.228096	0.00724133	1.98805e-05
89	89	PWY-241: C4 photosynthetic carbon assimilation cycle, NADP-ME type	1	0.190263	0.000721785	0.120412	0.934136	0.381997	0.792329
90	90	PWY-2723: trehalose degradation V	1	0.313153	0.996155	0.202389	0.220499	0.869152	0.00437428
91	91	PWY-2941: L-lysine biosynthesis II	1	0.653712	4.53588e-06	2.03015e-05	0.214147	0.912873	0.0206376
92	92	PWY-2942: L-lysine biosynthesis III	1	0.0625484	0	1.32103e-12	0.0698611	0.00017369	0.000212395
93	93	PWY-3781: aerobic respiration I (cytochrome c)	1	0.433301	0.0413861	0.0481453	0.875486	0.645913	0.864552
94	94	PWY-3841: folate transformations II	1	0.523711	0.952876	0.605982	0.877881	0.847676	0.0280728
95	95	PWY-4041: &gamma;-glutamyl cycle	1	0.283956	0.0507308	0.000237219	0.0865365	0.163688	0.0300331
96	96	PWY-4242: pantothenate and coenzyme A biosynthesis III	1	0.585524	0.000583469	0.000170769	0.573579	0.599591	0.504146
97	97	PWY-4702: phytate degradation I	1	0.433301	0.988235	0.679079	0.397977	0.0571153	0.000719802
98	98	PWY-4981: L-proline biosynthesis II (from arginine)	1	0.476187	2.18088e-05	1.7433e-07	0.221536	0.122746	0.148922
99	99	PWY-4984: urea cycle	1	0.45728	0.000205634	0.0357697	0.651388	0.0395993	0.480884
100	100	PWY-5022: 4-aminobutanoate degradation V	1	0.0205238	0.000578949	0.527368	0.916619	0.163688	0.818497
101	101	PWY-5030: L-histidine degradation III	1	0.0290096	3.87007e-14	1.60861e-12	0.0517932	0.000174005	7.33082e-06
102	102	PWY-5083: NAD/NADH phosphorylation and dephosphorylation	1	0.506075	6.06335e-06	7.6401e-06	0.0444193	0.00680629	0.000307653
103	103	PWY-5097: L-lysine biosynthesis VI	1	0.00366094	0	6.99885e-14	0.0292205	6.315e-05	4.97458e-05
104	104	PWY-5100: pyruvate fermentation to acetate and lactate II	1	0.527199	0.13934	0.0481453	0.131694	0.0703321	0.0262273
105	105	PWY-5101: L-isoleucine biosynthesis II	1	0.0168948	1.1004e-10	3.96157e-07	0.0607007	0.00130025	0.236699
106	106	PWY-5103: L-isoleucine biosynthesis III	1	0.123857	0.378259	0.278358	0.807861	0.526661	0.0120382
107	107	PWY-5104: L-isoleucine biosynthesis IV	1	0.0480511	6.11784e-10	1.52477e-05	0.0972597	0.0449256	0.457986
108	108	PWY-5121: superpathway of geranylgeranyl diphosphate biosynthesis II (via MEP)	1	0.601835	0.0831257	0.688924	0.132222	0.0881445	0.00122834
109	109	PWY-5136: fatty acid &beta;-oxidation II (peroxisome)	1	0.699022	0.006531	0.00794447	0.803697	0.728371	0.455587
110	110	PWY-5154: L-arginine biosynthesis III (via N-acetyl-L-citrulline)	1	0.969675	0.901424	0.00478174	0.00169619	0.00154324	0.0900089
111	111	PWY-5173: superpathway of acetyl-CoA biosynthesis	1	0.747689	1.22466e-15	3.93159e-08	0.0847424	0.200373	7.17255e-05
112	112	PWY-5177: glutaryl-CoA degradation	1	0.12229	1.00452e-13	1.52162e-05	0.0698611	0.000310962	0.597396
113	113	PWY-5188: tetrapyrrole biosynthesis I (from glutamate)	1	0.572602	0.382779	0.720829	0.617747	0.692807	6.48266e-06
114	114	PWY-5189: tetrapyrrole biosynthesis II (from glycine)	1	0.0875549	6.60016e-07	1.29167e-05	0.28649	0.0220033	0.597396
115	115	PWY-5304: superpathway of sulfur oxidation (Acidianus ambivalens)	1	0.55671	6.94397e-06	0.000945071	0.928905	0.00154324	0.0145553
116	116	PWY-5345: superpathway of L-methionine biosynthesis (by sulfhydrylation)	1	0.156211	0.000191753	0.426646	0.138119	0.0612298	0.00244811
117	117	PWY-5347: superpathway of L-methionine biosynthesis (transsulfuration)	1	0.45728	0.0208624	0.368723	0.617747	0.869152	0.0120382
118	118	PWY-5367: petroselinate biosynthesis	1	0.237723	0.002277	0.000479623	0.190005	0.557249	0.0231981
119	119	PWY-5384: sucrose degradation IV (sucrose phosphorylase)	1	0.414731	0.177651	0.0112512	0.12392	0.05875	0.000292661
120	120	PWY-5464: superpathway of cytosolic glycolysis (plants), pyruvate dehydrogenase and TCA cycle	1	0.168407	9.04607e-06	0.024071	0.629312	0.912873	0.0145553
121	121	PWY-5484: glycolysis II (from fructose 6-phosphate)	1	0.667411	5.54129e-08	1.31484e-08	0.00630303	0.0571153	0.000292661
122	122	PWY-5505: L-glutamate and L-glutamine biosynthesis	1	0.482034	1.2641e-05	0.00355411	0.760528	0.0281209	0.0162263
123	123	PWY-5656: mannosylglycerate biosynthesis I	1	0.12229	0.0182728	0.382489	0.653544	0.907186	0.399703
124	124	PWY-5659: GDP-mannose biosynthesis	1	0.0372807	0	4.11396e-11	0.0222762	1.48584e-05	0.000146278
125	125	PWY-5667: CDP-diacylglycerol biosynthesis I	1	0.000325999	0	0	0.0244394	5.3947e-05	1.70162e-07
126	126	PWY-5676: acetyl-CoA fermentation to butanoate II	1	0.23677	2.2295e-12	0.000201351	0.461968	0.00680629	0.536845
127	127	PWY-5686: UMP biosynthesis	1	0.00264027	2.8699e-10	0.00902707	0.28649	0.0271113	0.129615
128	128	PWY-5690: TCA cycle II (plants and fungi)	1	0.476187	0.815026	0.979686	0.22048	0.0238061	0.799035
129	129	PWY-5695: urate biosynthesis/inosine 5'-phosphate degradation	1	0.0413552	3.45089e-09	7.79543e-09	0.880919	0.00207324	0.0412278
130	130	PWY-5705: allantoin degradation to glyoxylate III	1	0.251277	0.98838	0.544271	0.24792	0.128969	0.0145553
131	131	PWY-5791: 1,4-dihydroxy-2-naphthoate biosynthesis II (plants)	1	0.332443	0.00109372	0.000167824	0.0439236	0.0340402	0.00015138
132	132	PWY-5837: 1,4-dihydroxy-2-naphthoate biosynthesis I	1	0.332443	0.00109372	0.000167824	0.0439236	0.0340402	0.00015138
133	133	PWY-5838: superpathway of menaquinol-8 biosynthesis I	1	0.259382	0.657343	0.0109831	0.149187	0.460123	0.00547597
134	134	PWY-5840: superpathway of menaquinol-7 biosynthesis	1	0.156211	0.376049	0.00159204	0.141303	0.387084	0.000244149
135	135	PWY-5845: superpathway of menaquinol-9 biosynthesis	1	0.206605	0.754061	0.0972119	0.190005	0.550006	0.00194651
136	136	PWY-5850: superpathway of menaquinol-6 biosynthesis I	1	0.206605	0.691646	0.0972119	0.190005	0.550006	0.00194651
137	137	PWY-5855: ubiquinol-7 biosynthesis (prokaryotic)	1	0.14747	0.0543737	0.000899484	0.120777	0.168323	0.0543043
138	138	PWY-5856: ubiquinol-9 biosynthesis (prokaryotic)	1	0.14747	0.0543737	0.000899484	0.120777	0.168323	0.0543043
139	139	PWY-5857: ubiquinol-10 biosynthesis (prokaryotic)	1	0.14747	0.0543737	0.000899484	0.120777	0.168323	0.0543043
140	140	PWY-5860: superpathway of demethylmenaquinol-6 biosynthesis I	1	0.206027	0.758476	0.0846799	0.190005	0.532808	0.00158683
141	141	PWY-5861: superpathway of demethylmenaquinol-8 biosynthesis	1	0.265999	0.546409	0.00781331	0.136661	0.410774	0.00372854
142	142	PWY-5862: superpathway of demethylmenaquinol-9 biosynthesis	1	0.206027	0.815026	0.0846799	0.190005	0.532808	0.00158683
143	143	PWY-5863: superpathway of phylloquinol biosynthesis	1	0.550146	0.39659	0.0112436	0.0552795	0.0439195	7.01438e-05
144	144	PWY-5896: superpathway of menaquinol-10 biosynthesis	1	0.206605	0.691646	0.0972119	0.190005	0.550006	0.00194651
145	145	PWY-5897: superpathway of menaquinol-11 biosynthesis	1	0.331394	0.006531	0.000224215	0.0455876	0.057765	0.000121161
146	146	PWY-5898: superpathway of menaquinol-12 biosynthesis	1	0.331394	0.006531	0.000224215	0.0455876	0.057765	0.000121161
147	147	PWY-5899: superpathway of menaquinol-13 biosynthesis	1	0.331394	0.006531	0.000224215	0.0455876	0.057765	0.000121161
148	148	PWY-5910: superpathway of geranylgeranyldiphosphate biosynthesis I (via mevalonate)	1	0.49988	0.0016254	0.373938	0.651406	0.812661	0.630116
149	149	PWY-5913: TCA cycle VI (obligate autotrophs)	1	0.466981	3.65236e-05	0.000136944	0.0439236	0.036713	0.000342432
150	150	PWY-5918: superpathay of heme biosynthesis from glutamate	1	0.930302	0.000994434	1.10806e-07	0.872559	0.0435638	0.00589822
151	151	PWY-5941: glycogen degradation II (eukaryotic)	1	0.527199	1.68732e-06	0.14859	0.61979	0.0466748	0.808515
152	152	PWY-5973: cis-vaccenate biosynthesis	1	0.0119099	0	0	0.00103171	0.000102702	1.01571e-05
153	153	PWY-5989: stearate biosynthesis II (bacteria and plants)	1	0.316536	0.0270197	0.14679	0.0219995	0.0251159	0.548691
154	154	PWY-6113: superpathway of mycolate biosynthesis	1	0.583252	2.76527e-07	0.0394973	0.191433	0.168323	0.0609215
155	155	PWY-6121: 5-aminoimidazole ribonucleotide biosynthesis I	1	0.0183421	3.52896e-05	1.49051e-05	0.176747	0.0650384	0.129615
156	156	PWY-6123: inosine-5'-phosphate biosynthesis I	1	0.613483	3.5733e-08	3.71561e-11	0.0207523	0.0545934	2.28628e-06
157	157	PWY-6124: inosine-5'-phosphate biosynthesis II	1	0.848448	5.51392e-10	1.82656e-09	0.121111	0.381997	9.08102e-06
158	158	PWY-6125: superpathway of guanosine nucleotides de novo biosynthesis II	1	0.589003	0.0492914	0.095073	0.42558	0.413382	0.830907
159	159	PWY-6147: 6-hydroxymethyl-dihydropterin diphosphate biosynthesis I	1	0.218379	1.42298e-05	4.79748e-07	0.0244394	0.0571153	0.504218
160	160	PWY-6151: S-adenosyl-L-methionine cycle I	1	0.55671	0.00015174	0.152788	0.282261	0.90235	0.91386
161	161	PWY-6163: chorismate biosynthesis from 3-dehydroquinate	1	0.0168256	0	0	0.0571257	0.00413003	4.09815e-05
162	162	PWY-6168: flavin biosynthesis III (fungi)	1	0.00389565	2.00758e-11	8.90423e-10	0.0275295	0.00616692	0.0841813
163	163	PWY-621: sucrose degradation III (sucrose invertase)	1	0.303356	1.12847e-05	0.364122	0.302591	0.5804	0.34885
164	164	PWY-6270: isoprene biosynthesis I	1	0.930302	0.691646	9.44959e-05	0.0698611	0.00787143	8.72928e-06
165	165	PWY-6282: palmitoleate biosynthesis I (from (5Z)-dodec-5-enoate)	1	0.55671	3.17613e-09	2.94543e-07	0.010901	0.0117059	0.00131367
166	166	PWY-6305: putrescine biosynthesis IV	1	0.7967	0.0889318	0.0283707	0.954865	0.912873	0.000465616
167	167	PWY-6317: galactose degradation I (Leloir pathway)	1	0.00366094	0	0	0.00197885	0.00457451	7.12563e-05
168	168	PWY-6353: purine nucleotides degradation II (aerobic)	1	0.950162	0.281027	0.278358	0.313303	0.0549995	0.00236845
169	169	PWY-6385: peptidoglycan biosynthesis III (mycobacteria)	1	0.000138891	7.55586e-15	7.87605e-06	0.0743452	0.0117059	0.569293
170	170	PWY-6386: UDP-N-acetylmuramoyl-pentapeptide biosynthesis II (lysine-containing)	1	0.00718781	2.00758e-11	7.87605e-06	0.346789	0.000604684	0.000281456
171	171	PWY-6387: UDP-N-acetylmuramoyl-pentapeptide biosynthesis I (meso-diaminopimelate containing)	1	0.039614	1.66774e-14	3.73695e-06	0.386714	0.000583937	0.000130849
172	172	PWY-6471: peptidoglycan biosynthesis IV (Enterococcus faecium)	1	0.156211	3.89618e-06	2.12494e-07	0.238985	0.31203	0.0112632
173	173	PWY-6519: 8-amino-7-oxononanoate biosynthesis I	1	0.990698	0.00301497	0.0095554	0.0852053	0.0191298	0.00194651
174	174	PWY-6527: stachyose degradation	1	0.00366094	2.5927e-15	1.32103e-12	0.00577474	0.10751	0.00199816
175	175	PWY-6531: mannitol cycle	1	0.500178	0.00952799	0.156107	0.576738	0.514878	0.151
176	176	PWY-6545: pyrimidine deoxyribonucleotides de novo biosynthesis III	1	0.0307951	0	2.0189e-13	0.00139329	0.000487679	6.78024e-06
177	177	PWY-6549: L-glutamine biosynthesis III	1	0.384012	1.8158e-07	0.0244215	0.868683	0.015856	0.285301
178	178	PWY-6588: pyruvate fermentation to acetone	1	0.45703	2.49414e-07	0.00353413	0.853863	0.27562	0.0112632
179	179	PWY-6590: superpathway of Clostridium acetobutylicum acidogenic fermentation	1	0.49988	1.99148e-07	0.000592646	0.665248	0.126237	0.0950587
180	180	PWY-6595: superpathway of guanosine nucleotides degradation (plants)	1	0.187956	7.76575e-14	8.77441e-06	0.461968	0.912873	0.243333
181	181	PWY-6606: guanosine nucleotides degradation II	1	0.168807	5.12722e-12	1.79884e-05	0.163622	0.912873	0.536744
182	182	PWY-6612: superpathway of tetrahydrofolate biosynthesis	1	0.678562	0.569445	0.0244215	0.0688585	0.0451964	0.00194036
183	183	PWY-6628: superpathway of L-phenylalanine biosynthesis	1	0.476187	7.98679e-06	0.00163185	0.0517932	0.0188982	0.000423853
184	184	PWY-6629: superpathway of L-tryptophan biosynthesis	1	0.189053	0.84399	0.510399	0.321878	0.912873	0.0136746
185	185	PWY-6630: superpathway of L-tyrosine biosynthesis	1	0.318374	0.118232	5.45635e-05	0.0958064	0.169041	0.0112632
186	186	PWY-6700: queuosine biosynthesis	1	0.108386	1.01321e-09	8.34237e-13	0.0517932	0.00109479	7.07003e-05
187	187	PWY-6703: preQ0 biosynthesis	1	0.180649	1.05964e-08	3.66234e-08	0.191433	0.0165869	0.00152924
188	188	PWY-6708: ubiquinol-8 biosynthesis (prokaryotic)	1	0.14747	0.0543737	0.000899484	0.120777	0.168323	0.0543043
189	189	PWY-6731: starch degradation III	1	0.197604	0.00243668	0.248503	0.987348	0.411987	0.916794
190	190	PWY-6737: starch degradation V	1	9.56629e-05	0	0	0.000722589	3.89495e-06	3.41526e-08
191	191	PWY-6803: phosphatidylcholine acyl editing	1	0.314035	0.00915169	0.00155897	0.0552795	0.342158	0.00930328
192	192	PWY-6823: molybdenum cofactor biosynthesis	1	0.53149	0.966219	0.342887	0.310534	0.769069	0.00590515
193	193	PWY-6859: all-trans-farnesol biosynthesis	1	0.55671	0.547807	0.127729	0.0867041	0.492055	4.97458e-05
194	194	PWY-6891: thiazole biosynthesis II (Bacillus)	1	0.0625484	0.607675	0.125869	0.28649	0.201537	0.00992986
195	195	PWY-6892: thiazole biosynthesis I (E. coli)	1	0.231972	0.0478493	0.00194845	0.0517932	0.00874121	7.27237e-05
196	196	PWY-6895: superpathway of thiamin diphosphate biosynthesis II	1	0.0495865	0.0543737	0.697673	0.452214	0.5804	0.0344682
197	197	PWY-6897: thiamin salvage II	1	0.318374	0	4.568e-11	0.00452054	0.00304405	0.00139073
198	198	PWY-6901: superpathway of glucose and xylose degradation	1	0.116882	0.5769	0.275267	0.453619	0.171976	0.0199231
199	199	PWY-6936: seleno-amino acid biosynthesis	1	0.0183421	4.645e-20	3.76449e-19	7.81804e-06	0.00162737	0.000976696
200	200	PWY-6969: TCA cycle V (2-oxoglutarate:ferredoxin oxidoreductase)	1	0.55671	0.339616	0.639719	0.153349	0.0371915	0.457986
201	201	PWY-7003: glycerol degradation to butanol	1	0.189053	6.04162e-08	0.00163106	0.875486	0.381997	0.00262877
202	202	PWY-7111: pyruvate fermentation to isobutanol (engineered)	1	0.0274791	0.0889318	0.394552	0.367108	0.857253	0.464843
203	203	PWY-7115: C4 photosynthetic carbon assimilation cycle, NAD-ME type	1	0.119369	0.000693679	0.0644491	0.719419	0.912873	0.166225
204	204	PWY-7187: pyrimidine deoxyribonucleotides de novo biosynthesis II	1	0.00252887	8.80996e-06	0.00577461	0.00197885	6.52637e-05	7.38501e-05
205	205	PWY-7196: superpathway of pyrimidine ribonucleosides salvage	1	0.0875549	3.4662e-08	0.000372413	0.15761	0.00476897	0.808515
206	206	PWY-7197: pyrimidine deoxyribonucleotide phosphorylation	1	0.55671	0.036553	0.335998	0.198698	0.460123	0.859199
207	207	PWY-7198: pyrimidine deoxyribonucleotides de novo biosynthesis IV	1	0.812635	0.0115477	0.40985	0.398683	0.130161	0.831719
208	208	PWY-7199: pyrimidine deoxyribonucleosides salvage	1	0.0974121	6.30504e-08	0.0463504	0.807861	0.858118	0.109235
209	209	PWY-7204: pyridoxal 5'-phosphate salvage II (plants)	1	0.143674	0.0458461	0.790242	0.577446	0.747412	0.161126
210	210	PWY-7209: superpathway of pyrimidine ribonucleosides degradation	1	0.168807	7.23033e-08	0.141916	0.575698	0.221434	0.283135
211	211	PWY-7210: pyrimidine deoxyribonucleotides biosynthesis from CTP	1	0.81866	0.0109542	0.394552	0.395759	0.126237	0.808515
212	212	PWY-7211: superpathway of pyrimidine deoxyribonucleotides de novo biosynthesis	1	0.460288	0	5.26644e-11	0.042175	0.000690836	0.0187222
213	213	PWY-7219: adenosine ribonucleotides de novo biosynthesis	1	0.330611	0.000952849	0.384935	0.28649	0.0650384	0.257827
214	214	PWY-7220: adenosine deoxyribonucleotides de novo biosynthesis II	1	0.81866	0.0105136	0.00953239	0.821451	0.653561	0.888103
215	215	PWY-7221: guanosine ribonucleotides de novo biosynthesis	1	0.194452	0.0117063	0.906949	0.215967	0.0702535	0.864925
216	216	PWY-7222: guanosine deoxyribonucleotides de novo biosynthesis II	1	0.81866	0.0105136	0.00953239	0.821451	0.653561	0.888103
217	217	PWY-7228: superpathway of guanosine nucleotides de novo biosynthesis I	1	0.601993	0.0103745	0.0706264	0.308722	0.284585	0.808515
218	218	PWY-7229: superpathway of adenosine nucleotides de novo biosynthesis I	1	0.45703	0.415536	0.790242	0.33418	0.0379723	0.0837802
219	219	PWY-7234: inosine-5'-phosphate biosynthesis III	1	0.501429	2.36328e-11	1.9054e-16	1.86881e-05	0.0220033	3.72031e-05
220	220	PWY-7237: myo-, chiro- and scillo-inositol degradation	1	0.0587424	2.20713e-05	0.752768	0.756957	0.370837	0.618325
221	221	PWY-7242: D-fructuronate degradation	1	0.767956	0.0143777	0.0741844	0.898212	0.882326	0.255821
222	222	PWY-724: superpathway of L-lysine, L-threonine and L-methionine biosynthesis II	1	0.00153987	0	2.33356e-11	0.107155	4.36606e-05	4.97458e-05
223	223	PWY-7254: TCA cycle VII (acetate-producers)	1	0.950162	0.415536	0.121933	0.214074	0.0360633	0.0237276
224	224	PWY-7269: NAD/NADP-NADH/NADPH mitochondrial interconversion (yeast)	1	0.317717	0.167253	0.0065971	0.132222	0.309335	0.00967941
225	225	PWY-7282: 4-amino-2-methyl-5-phosphomethylpyrimidine biosynthesis (yeast)	1	0.0060846	1.0605e-11	1.97595e-06	0.0218208	0.00267531	0.34885
226	226	PWY-7315: dTDP-N-acetylthomosamine biosynthesis	1	0.45703	0.719066	0.156852	0.308722	0.426459	0.00302299
227	227	PWY-7323: superpathway of GDP-mannose-derived O-antigen building blocks biosynthesis	1	0.523711	1.31198e-05	0.0241066	0.754819	0.866008	0.787296
228	228	PWY-7328: superpathway of UDP-glucose-derived O-antigen building blocks biosynthesis	1	0.473835	0.0551857	0.527368	0.437544	0.0652454	0.00158683
229	229	PWY-7357: thiamin formation from pyrithiamine and oxythiamine (yeast)	1	0.686066	1.80165e-07	4.90075e-05	0.00417344	0.0181742	0.00119662
230	230	PWY-7371: 1,4-dihydroxy-6-naphthoate biosynthesis II	1	0.523711	0.0828597	0.201714	1	0.0100984	0.966887
231	231	PWY-7383: anaerobic energy metabolism (invertebrates, cytosol)	1	0.000138891	0	1.10308e-13	0.0011113	0.00022218	0.000281456
232	232	PWY-7388: octanoyl-[acyl-carrier protein] biosynthesis (mitochondria, yeast)	1	0.614058	1.93058e-10	4.19865e-08	0.00750804	0.00680629	0.000355321
233	233	PWY-7392: taxadiene biosynthesis (engineered)	1	0.0825365	9.94886e-08	0.00697382	0.782298	0.0492283	0.00980125
234	234	PWY-7400: L-arginine biosynthesis IV (archaebacteria)	1	0.550453	0.0760516	4.15458e-08	0.00197885	0.000945008	0.000184679
235	235	PWY-7409: phospholipid remodeling (phosphatidylethanolamine, yeast)	1	0.181351	0.839199	0.0972119	0.214147	0.855972	0.00190515
236	236	PWY-7456: mannan degradation	1	0.571391	8.41657e-07	0.00203441	0.677916	0.00344266	0.152624
237	237	PWY-7539: 6-hydroxymethyl-dihydropterin diphosphate biosynthesis III (Chlamydia)	1	0.681978	0.0643705	0.00822099	0.310423	0.399372	0.663334
238	238	PWY-7560: methylerythritol phosphate pathway II	1	0.753486	0.852268	1.26954e-06	0.0476299	0.00476897	7.33434e-06
239	239	PWY-7663: gondoate biosynthesis (anaerobic)	1	0.362212	7.97281e-08	1.3263e-09	0.0458316	0.00425337	0.00142089
240	240	PWY-7664: oleate biosynthesis IV (anaerobic)	1	0.624434	1.28316e-09	9.89727e-08	0.0115642	0.013871	0.000646756
241	241	PWY-821: superpathway of sulfur amino acid biosynthesis (Saccharomyces cerevisiae)	1	0.14747	2.49414e-07	0.132206	0.310423	0.465894	0.957215
242	242	PWY0-1061: superpathway of L-alanine biosynthesis	1	0.55671	2.56367e-16	5.26644e-11	0.00630303	0.00243749	1.28181e-05
243	243	PWY0-1241: ADP-L-glycero-&beta;-D-manno-heptose biosynthesis	1	0.300588	0.00011592	0.000136944	0.0829637	0.0281209	0.000515124
244	244	PWY0-1261: anhydromuropeptides recycling	1	0.851962	8.41657e-07	2.28605e-05	0.0133793	0.00137017	8.97246e-06
245	245	PWY0-1296: purine ribonucleosides degradation	1	0.0205238	1.77988e-06	1.15799e-10	0.00577474	0.00267531	1.70162e-07
246	246	PWY0-1297: superpathway of purine deoxyribonucleosides degradation	1	0.417191	1.3499e-21	1.18501e-16	1.81084e-05	0.000604684	6.48266e-06
247	247	PWY0-1298: superpathway of pyrimidine deoxyribonucleosides degradation	1	0.550146	0.0100027	2.24694e-05	0.0819451	0.0139683	0.00138197
248	248	PWY0-1319: CDP-diacylglycerol biosynthesis II	1	0.000325999	0	0	0.0244394	5.3947e-05	1.70162e-07
249	249	PWY0-1338: polymyxin resistance	1	0.220643	0.931072	0.339369	0.395024	0.68416	0.00504415
250	250	PWY0-1415: superpathway of heme biosynthesis from uroporphyrinogen-III	1	0.473835	0.467977	0.00128503	0.321878	0.0691921	0.00929219
251	251	PWY0-1479: tRNA processing	1	0.699022	0.00766354	0.0942982	0.308722	0.620571	0.769761
252	252	PWY0-1533: methylphosphonate degradation I	1	0.194452	0.966219	0.429678	0.24792	0.196492	0.00194651
253	253	PWY0-1586: peptidoglycan maturation (meso-diaminopimelate containing)	1	0.601835	0.0154161	0.0843939	0.0770526	0.339377	0.651383
254	254	PWY0-162: superpathway of pyrimidine ribonucleotides de novo biosynthesis	1	0.120145	2.5492e-06	4.006e-05	0.306557	0.0105635	0.0544012
255	255	PWY0-781: aspartate superpathway	1	0.398419	0.00102987	0.152788	0.910478	0.776823	0.0619787
256	256	PWY0-845: superpathway of pyridoxal 5'-phosphate biosynthesis and salvage	1	0.000138957	3.51196e-12	5.51516e-05	0.136661	0.00344266	0.932792
257	257	PWY0-862: (5Z)-dodec-5-enoate biosynthesis	1	0.571391	1.68905e-16	2.74002e-10	0.00672491	0.0100984	0.000391205
258	258	PWY490-3: nitrate reduction VI (assimilatory)	1	NA	0.00102987	0.0650041	NA	0.000583937	0.0223702
259	259	PWY4LZ-257: superpathway of fermentation (Chlamydomonas reinhardtii)	1	0.120145	7.90735e-11	0.000140099	0.346015	0.156416	0.435953
260	260	PWY66-398: TCA cycle III (animals)	1	0.476187	0.00012091	0.0130819	0.803695	0.0395993	0.907281
261	261	PWY66-399: gluconeogenesis III	1	0.000446396	0	1.69793e-11	0.00852907	0.00367663	0.0419952
262	262	PWY66-400: glycolysis VI (metazoan)	1	0.500178	3.86744e-12	1.69793e-11	0.00872114	0.057765	0.000932234
263	263	PWY66-409: superpathway of purine nucleotide salvage	1	0.66925	1.69176e-13	7.55377e-13	0.00432137	0.014791	5.16611e-07
264	264	PWY66-422: D-galactose degradation V (Leloir pathway)	1	0.00738011	1.4692e-14	1.03392e-13	0.00197885	0.00281878	0.000194685
265	265	PWYG-321: mycolate biosynthesis	1	0.398419	4.36989e-07	0.147035	0.603019	0.0738483	0.00758654
266	266	PYRIDNUCSAL-PWY: NAD salvage pathway I	1	0.54063	0.966219	0.86519	0.528803	0.0281209	0.455587
267	267	PYRIDNUCSYN-PWY: NAD biosynthesis I (from aspartate)	1	0.00425376	0	1.7169e-12	0.0338923	2.65633e-05	0.00139073
268	268	PYRIDOXSYN-PWY: pyridoxal 5'-phosphate biosynthesis I	1	0.000326684	2.34591e-12	4.51192e-06	0.259627	0.00501668	0.756048
269	269	REDCITCYC: TCA cycle VIII (helicobacter)	1	0.150684	0.00234483	0.982801	0.308722	0.249485	0.000997379
270	270	RIBOSYN2-PWY: flavin biosynthesis I (bacteria and plants)	1	0.259382	0.0232451	0.0972119	0.807861	0.316055	0.134967
271	271	SER-GLYSYN-PWY: superpathway of L-serine and glycine biosynthesis I	1	0.990698	3.94529e-10	2.49841e-08	0.0194399	0.0251159	0.000485941
272	272	SO4ASSIM-PWY: sulfate reduction I (assimilatory)	1	0.523711	3.41442e-14	1.98213e-08	0.0389034	0.00680629	0.252348
273	273	SULFATE-CYS-PWY: superpathway of sulfate assimilation and cysteine biosynthesis	1	0.810061	5.54091e-11	1.19811e-06	0.0852053	0.0100984	0.368359
274	274	TCA-GLYOX-BYPASS: superpathway of glyoxylate bypass and TCA	1	0.493501	0.0398019	0.0182119	0.0743902	0.0650384	0.0599306
275	275	TCA: TCA cycle I (prokaryotic)	1	0.243546	2.48725e-07	1.14542e-06	0.0133443	0.013871	0.510527
276	276	THISYN-PWY: superpathway of thiamin diphosphate biosynthesis I	1	0.0168256	0.238936	0.512356	0.282886	0.405012	0.00438502
277	277	THISYNARA-PWY: superpathway of thiamin diphosphate biosynthesis III (eukaryotes)	1	0.738018	7.11476e-10	6.08479e-05	0.28649	0.0558226	0.0901456
278	278	TRNA-CHARGING-PWY: tRNA charging	1	3.6971e-05	0	0	7.81804e-06	3.48538e-07	2.77258e-08
279	279	TRPSYN-PWY: L-tryptophan biosynthesis	1	0.559261	3.33033e-05	0.000447317	0.308722	0.0369223	0.00260227
280	280	UBISYN-PWY: superpathway of ubiquinol-8 biosynthesis (prokaryotic)	1	0.154191	0.945613	0.109879	0.259627	0.460123	0.0423017
281	281	UDPNAGSYN-PWY: UDP-N-acetyl-D-glucosamine biosynthesis I	1	0.00266836	4.76918e-28	7.42395e-25	5.59869e-07	6.07035e-07	6.38381e-07
282	282	VALSYN-PWY: L-valine biosynthesis	1	0.0156021	0.31005	0.688924	0.677916	0.747412	0.536744
