# Supplementary material for: Metagenomic analysis of mother-infant gut microbiome reveals global distinct and shared microbial signatures
Source: Gut Microbes. 2021 May 7;13(1):1911571. doi: 10.1080/19490976.2021.1911571 (PMC8115609; doi:10.1080/19490976.2021.1911571)
Supplement: Supplemental Material [file KGMI_A_1911571_SM8722.zip › Supplementary information/Table S8.xlsx]

## Sheet: Genus
Influnences of maternal metadata on the infant gut microbiota
Variable		Genus	Value	Coefficient	N	N.not.0	p-value	FDR-value
Maternal BMI	1	Bacteroides	Overweight/obese	0.154816	1018	630	0.0231657	0.204571
	2	Citrobacter	Overweight/obese	-0.048503	1018	174	0.0107742	0.104865
	3	Enterococcus	Overweight/obese	-0.106034	1018	670	0.00516375	0.0592799
	4	Parabacteroides	Overweight/obese	0.0755307	1018	400	0.00721205	0.0796099
Maternal antibiotics before delivery	1	Bilophila	Yes	0.0215785	1018	124	0.00011718	0.00192172
	2	Megasphaera	Yes	0.0294771	1018	135	0.00099269	0.0143304
Maternal intrapartum antibiotics	1	Bifidobacterium	Yes	-0.328128	1018	824	2.35844e-06	4.66808e-05
	2	Clostridium	Yes	0.0164087	1018	436	0.00132975	0.017008
	3	Collinsella	Yes	-0.034985	1018	259	0.00964969	0.090802
	4	Corynebacterium	Yes	-0.00316922	1018	261	0.000594868	0.00875524
	5	Haemophilus	Yes	0.012858	1018	548	0.0310112	0.243841
	6	Klebsiella	Yes	0.0979148	1018	352	2.25593e-07	5.17962e-06
	7	Pantoea	Yes	-0.00171646	1018	237	0.00735846	0.0728234
	8	Propionibacterium	Yes	0.0277267	1018	229	0.00103372	0.0141276
	9	Sutterella	Yes	-0.0314854	1018	138	3.08352e-05	0.000491651
Maternal age (reference group: 19-29)	1	Bifidobacterium	30-35	-0.256581	1018	824	9.80705e-06	0.00051175
	2	Bifidobacterium	35-40	-0.238047	1018	824	8.36884e-05	0.00411747
	3	Bifidobacterium	40-50	-0.238753	1018	824	0.000778637	0.0327027
	4	Citrobacter	30-35	-0.0338559	1018	174	0.00318763	0.098373
	5	Enterococcus	30-35	0.0563353	1018	670	0.00228905	0.0773119
	6	Enterococcus	35-40	0.0581218	1018	670	0.00256623	0.0833782
	7	Enterococcus	40-50	0.0674456	1018	670	0.00287296	0.0916155
	8	Enterobacter	40-50	0.0645584	1018	217	0.00746057	0.189567
	9	Escherichia	30-35	0.139432	1018	840	0.00319912	0.098373
note:
Value	indicated the direction together with the sign of the coefficient
Coefficient	The fixed effect coefficient (obtained from the linear model) of the effect for the given outcome
N	number of samples used in this comparison
N.not.0	number of non-zero samples used in this comparison
p-value	nominal p-value (two-sided) for the given association
FDR-value	FDR corrected p-value for the given association

## Sheet: Species
Influnences of maternal metadata on the infant gut microbiota
Variable		Genus	Value	Coefficient	N	N.not.0	p-value	FDR-value
Maternal BMI	1	Bacteroides vulgatus	Overweight/obese	0.102927	1018	389	0.0118202	0.139102
	2	Clostridium bolteae	Overweight/obese	-0.0212654	1018	162	0.0166753	0.185484
	3	Enterococcus faecalis	Overweight/obese	-0.0488042	1018	580	0.0169109	0.185563
	4	Parabacteroides merdae	Overweight/obese	0.0367426	1018	155	0.0184254	0.191813
Maternal antibiotics before delivery	1	Bilophila unclassified	Yes	0.0201322	1018	124	0.000163166	0.00315455
Maternal intrapartum antibiotics	1	Bacteroides uniformis	Yes	-0.0634938	1018	409	3.506e-05	0.000769425
	2	Bifidobacterium bifidum	Yes	-0.202732	1018	301	1.18689e-08	4.58929e-07
	3	Bifidobacterium dentium	Yes	0.0469119	1018	162	0.000377207	0.00567208
	4	Clostridium bolteae	Yes	-0.0169679	1018	162	9.34309e-05	0.00176432
	5	Collinsella aerofaciens	Yes	-0.0346454	1018	242	0.00843762	0.093854
	6	Enterobacter cloacae	Yes	0.0503742	1018	198	0.0220402	0.215622
	7	Klebsiella oxytoca	Yes	0.046662	1018	227	0.000554775	0.00781869
	8	Lactobacillus rhamnosus	Yes	0.0330658	1018	200	6.33304e-05	0.00125425
	9	Parabacteroides distasonis	Yes	0.0677468	1018	268	7.27259e-05	0.00140603
	10	Staphylococcus epidermidis	Yes	0.05085	1018	626	7.35287e-11	3.51208e-09
	11	Sutterella wadsworthensis	Yes	-0.0314854	1018	138	3.08352e-05	0.000695506
Maternal age (reference group: 19-29)	1	Bifidobacterium longum	30-35	-0.184162	1018	695	6.8089e-06	0.000535048
	2	Bifidobacterium longum	35-40	-0.194636	1018	695	5.23993e-06	0.000425482
	3	Bifidobacterium longum	40-50	-0.169616	1018	695	0.00079274	0.0297095
	4	Clostridium perfringens	40-50	0.0514352	1018	199	1.04515e-05	0.000795617
	5	Enterobacter cloacae	40-50	0.0665872	1018	198	0.00213579	0.0703078
	6	Escherichia coli	30-35	0.123851	1018	719	0.00492464	0.144535
	7	Klebsiella unclassified	35-40	0.0234864	1018	169	0.000414126	0.0173933
	8	Streptococcus parasanguinis	35-40	-0.0151004	1018	644	0.000361611	0.0157301
note:
Value	indicated the direction together with the sign of the coefficient
Coefficient	The fixed effect coefficient (obtained from the linear model) of the effect for the given outcome
N	number of samples used in this comparison
N.not.0	number of non-zero samples used in this comparison
p-value	nominal p-value (two-sided) for the given association
FDR-value	FDR corrected p-value for the given association
