# Supplementary material for: Metagenomic analysis of mother-infant gut microbiome reveals global distinct and shared microbial signatures
Source: Gut Microbes. 2021 May 7;13(1):1911571. doi: 10.1080/19490976.2021.1911571 (PMC8115609; doi:10.1080/19490976.2021.1911571)
Supplement: Supplemental Material [file KGMI_A_1911571_SM8722.zip › Supplementary information/Table_S10.xlsx]

## Sheet: sharedstrain percentage
	Mode of delivery	Strain	Birth	1 week	1 month	3 months	6 months	12 months
1	Cesarean section	Alistipes onderdonkii	0	0	0	0	0	3.125
2	Cesarean section	Anaerostipes hadrus	0	0	0	0	0	3.125
3	Cesarean section	Bacteroides caccae	0	0	0	0	0	3.125
4	Cesarean section	Bacteroides cellulosilyticus	0	0.884956	0	0	0	6.25
5	Cesarean section	Bacteroides dorei	0	0.884956	0	0	0	9.375
6	Cesarean section	Bacteroides fragilis	0	1.76991	3.77358	0	8.33333	12.5
7	Cesarean section	Bacteroides ovatus	0	0.884956	0	0	0	9.375
8	Cesarean section	Bacteroides thetaiotaomicron	0	0.884956	0	0	0	3.125
9	Cesarean section	Bacteroides uniformis	0	0.884956	0	0	16.6667	15.625
10	Cesarean section	Bacteroides vulgatus	0	1.76991	0	0	8.33333	6.25
11	Cesarean section	Bacteroides xylanisolvens	0	0	0	0	0	3.125
12	Cesarean section	Bifidobacterium adolescentis	0	0	0	0	0	6.25
13	Cesarean section	Bifidobacterium bifidum	0	0	1.88679	0	16.6667	15.625
14	Cesarean section	Bifidobacterium breve	0	0	1.88679	0	0	3.125
15	Cesarean section	Bifidobacterium longum	0	8.84956	13.2075	11.1111	50	53.125
16	Cesarean section	Bifidobacterium pseudocatenulatum	0	3.53982	3.77358	0	0	6.25
17	Cesarean section	Citrobacter koseri	0	0.884956	1.88679	0	0	0
18	Cesarean section	Clostridium bartlettii	0	0.884956	0	0	0	0
19	Cesarean section	Clostridium bolteae	0	0	0	0	16.6667	9.375
20	Cesarean section	Collinsella aerofaciens	0	2.65487	1.88679	0	16.6667	18.75
21	Cesarean section	Coprococcus comes	0	0	0	0	0	3.125
22	Cesarean section	Dialister invisus	0	0	0	0	0	3.125
23	Cesarean section	Eggerthella lenta	0	0	1.88679	0	0	0
24	Cesarean section	Enterobacter cloacae	0	0.884956	1.88679	0	0	0
25	Cesarean section	Enterococcus faecalis	0	4.42478	3.77358	0	0	0
26	Cesarean section	Enterococcus faecium	0	0.884956	0	0	0	0
27	Cesarean section	Erysipelotrichaceae bacterium 2 2 44a	0	0	0	0	8.33333	3.125
28	Cesarean section	Escherichia coli	0	10.6195	16.9811	0	41.6667	46.875
29	Cesarean section	Eubacterium eligens	0	0	0	0	0	15.625
30	Cesarean section	Eubacterium hallii	0	0	0	0	0	9.375
31	Cesarean section	Eubacterium rectale	0	0	0	0	0	12.5
32	Cesarean section	Haemophilus parainfluenzae	0	0.884956	0	0	0	0
33	Cesarean section	Klebsiella oxytoca	0	1.76991	1.88679	0	0	0
34	Cesarean section	Parabacteroides distasonis	0	0	0	0	8.33333	9.375
35	Cesarean section	Parabacteroides johnsonii	0	0	0	0	0	3.125
36	Cesarean section	Parabacteroides merdae	0	0	0	0	0	6.25
37	Cesarean section	Roseburia inulinivorans	0	0	0	0	0	3.125
38	Cesarean section	Ruminococcus bromii	0	0	0	0	0	9.375
39	Cesarean section	Ruminococcus callidus	0	0	0	0	0	3.125
40	Cesarean section	Ruminococcus gnavus	0	0	0	0	0	6.25
41	Cesarean section	Ruminococcus obeum	0	0	0	11.1111	0	6.25
42	Cesarean section	Ruminococcus sp 5 1 39bfaa	0	0.884956	0	11.1111	0	12.5
43	Cesarean section	Ruminococcus torques	0	0	1.88679	0	0	18.75
44	Cesarean section	Streptococcus parasanguinis	0	0.884956	1.88679	0	0	0
45	Cesarean section	Streptococcus salivarius	0	12.3894	22.6415	0	8.33333	9.375
46	Cesarean section	Streptococcus thermophilus	0	0.884956	3.77358	0	0	0
47	Cesarean section	Streptococcus vestibularis	0	3.53982	11.3208	0	0	6.25
48	Cesarean section	Veillonella dispar	0	0	0	0	8.33333	3.125
49	Cesarean section	Veillonella parvula	0	0.884956	0	0	8.33333	0
50	Vaginal	Alistipes finegoldii	0	0	0	0	1.16279	5.55556
51	Vaginal	Alistipes indistinctus	0	0.381679	0	0	0	0
52	Vaginal	Alistipes onderdonkii	1.6129	0.763359	0.757576	1.66667	5.81395	9.25926
53	Vaginal	Alistipes putredinis	6.45161	0.381679	0.757576	0	2.32558	5.55556
54	Vaginal	Alistipes shahii	0	0	0	0	2.32558	4.62963
55	Vaginal	Alistipes sp hgb5	0	0	0	0	2.32558	4.62963
56	Vaginal	Anaerostipes hadrus	0	0	0	0	0	4.62963
57	Vaginal	Bacteroides caccae	1.6129	5.34351	6.06061	10	17.4419	23.1481
58	Vaginal	Bacteroides cellulosilyticus	1.6129	2.29008	1.51515	3.33333	2.32558	9.25926
59	Vaginal	Bacteroides clarus	0	0	0	0	0	0.925926
60	Vaginal	Bacteroides coprocola	3.22581	1.14504	0.757576	0	0	0
61	Vaginal	Bacteroides coprophilus	0	0.381679	0.757576	0	0	0
62	Vaginal	Bacteroides dorei	9.67742	16.4122	16.6667	23.3333	29.0698	25.9259
63	Vaginal	Bacteroides eggerthii	3.22581	2.67176	0	0	0	2.77778
64	Vaginal	Bacteroides faecis	1.6129	1.9084	5.30303	8.33333	5.81395	10.1852
65	Vaginal	Bacteroides finegoldii	0	0.763359	0	0	3.48837	2.77778
66	Vaginal	Bacteroides fragilis	8.06452	6.48855	5.30303	8.33333	22.093	24.0741
67	Vaginal	Bacteroides massiliensis	6.45161	3.81679	0.757576	0	0	0.925926
68	Vaginal	Bacteroides nordii	0	0.381679	0	0	2.32558	1.85185
69	Vaginal	Bacteroides ovatus	3.22581	8.39695	12.1212	5	19.7674	32.4074
70	Vaginal	Bacteroides plebeius	1.6129	2.67176	3.0303	0	0	0.925926
71	Vaginal	Bacteroides salyersiae	0	0.763359	0	0	2.32558	2.77778
72	Vaginal	Bacteroides sp 1 1 30	0	0	0.757576	0	1.16279	0
73	Vaginal	Bacteroides sp 1 1 6	0	0.381679	0	0	0	0
74	Vaginal	Bacteroides sp 3 2 5	0	0	0.757576	0	1.16279	0.925926
75	Vaginal	Bacteroides stercoris	1.6129	5.72519	3.78788	0	6.97674	5.55556
76	Vaginal	Bacteroides thetaiotaomicron	1.6129	7.25191	3.78788	0	13.9535	17.5926
77	Vaginal	Bacteroides uniformis	6.45161	18.3206	25.7576	30	36.0465	44.4444
78	Vaginal	Bacteroides vulgatus	12.9032	26.7176	17.4242	18.3333	37.2093	45.3704
79	Vaginal	Bacteroides xylanisolvens	3.22581	1.52672	0.757576	0	3.48837	5.55556
80	Vaginal	Bifidobacterium adolescentis	1.6129	13.3588	12.8788	13.3333	24.4186	19.4444
81	Vaginal	Bifidobacterium angulatum	0	1.14504	0	0	0	0
82	Vaginal	Bifidobacterium bifidum	0	14.1221	15.1515	8.33333	15.1163	13.8889
83	Vaginal	Bifidobacterium breve	0	0.763359	1.51515	0	1.16279	0.925926
84	Vaginal	Bifidobacterium catenulatum	0	3.81679	2.27273	0	5.81395	5.55556
85	Vaginal	Bifidobacterium longum	11.2903	34.7328	31.8182	30	54.6512	51.8519
86	Vaginal	Bifidobacterium pseudocatenulatum	3.22581	6.10687	4.54545	6.66667	8.13953	3.7037
87	Vaginal	Bilophila wadsworthia	0	0	0	0	1.16279	0
88	Vaginal	Burkholderiales bacterium 1 1 47	0	0	0	0	0	1.85185
89	Vaginal	Citrobacter freundii	0	0.381679	0	0	0	0
90	Vaginal	Clostridium bartlettii	0	0	0.757576	0	0	4.62963
91	Vaginal	Clostridium bolteae	0	0.381679	0	0	0	1.85185
92	Vaginal	Clostridium hathewayi	0	0.381679	0	0	0	0
93	Vaginal	Clostridium ramosum	0	0	0	0	0	0.925926
94	Vaginal	Collinsella aerofaciens	1.6129	12.5954	17.4242	23.3333	30.2326	26.8519
95	Vaginal	Collinsella intestinalis	0	0	0	0	1.16279	0.925926
96	Vaginal	Coprobacillus sp 29 1	0	0	0	0	0	0.925926
97	Vaginal	Coprococcus catus	0	0	0	0	0	0.925926
98	Vaginal	Coprococcus comes	0	0	0.757576	3.33333	0	2.77778
99	Vaginal	Coprococcus sp art55 1	0	0	0	0	0	1.85185
100	Vaginal	Dialister invisus	1.6129	0	0	0	0	6.48148
101	Vaginal	Dorea formicigenerans	0	0	0	0	1.16279	1.85185
102	Vaginal	Dorea longicatena	0	0	0	0	0	7.40741
103	Vaginal	Enterococcus faecalis	0	0.763359	2.27273	0	0	0
104	Vaginal	Erysipelotrichaceae bacterium 6 1 45	0	0.381679	0	0	0	0
105	Vaginal	Escherichia coli	19.3548	24.0458	25.7576	18.3333	41.8605	25.9259
106	Vaginal	Eubacterium biforme	0	1.52672	0.757576	0	1.16279	0
107	Vaginal	Eubacterium eligens	1.6129	0	0	0	0	15.7407
108	Vaginal	Eubacterium hallii	0	0	0	0	0	15.7407
109	Vaginal	Eubacterium rectale	0	0	0	0	1.16279	19.4444
110	Vaginal	Eubacterium siraeum	0	0	0	0	0	0.925926
111	Vaginal	Haemophilus parainfluenzae	0	0.763359	0	0	0	2.77778
112	Vaginal	Klebsiella pneumoniae	0	0	0.757576	0	0	0
113	Vaginal	Lachnospiraceae bacterium 1 1 57faa	0	0	0	0	0	0.925926
114	Vaginal	Lachnospiraceae bacterium 2 1 58faa	0	0.381679	0.757576	0	0	0.925926
115	Vaginal	Lachnospiraceae bacterium 3 1 46faa	0	0	0	0	0	0.925926
116	Vaginal	Lachnospiraceae bacterium 5 1 63faa	0	0	0	0	0	14.8148
117	Vaginal	Lachnospiraceae bacterium 7 1 58faa	0	0.763359	0	0	0	0
118	Vaginal	Megamonas funiformis	0	0.763359	0	0	0	0
119	Vaginal	Megamonas hypermegale	0	0.381679	0	0	0	0
120	Vaginal	Odoribacter laneus	0	0	0	0	0	0.925926
121	Vaginal	Odoribacter splanchnicus	0	0	0.757576	5	5.81395	8.33333
122	Vaginal	Parabacteroides distasonis	6.45161	16.4122	12.8788	10	23.2558	25
123	Vaginal	Parabacteroides goldsteinii	0	0.381679	0	1.66667	0	0
124	Vaginal	Parabacteroides johnsonii	0	1.14504	0	0	2.32558	1.85185
125	Vaginal	Parabacteroides merdae	1.6129	9.92366	3.78788	5	15.1163	10.1852
126	Vaginal	Paraprevotella clara	0	0	0	0	1.16279	0.925926
127	Vaginal	Prevotella copri	0	1.9084	0.757576	0	1.16279	1.85185
128	Vaginal	Prevotella stercorea	0	0	0	1.66667	0	0
129	Vaginal	Roseburia hominis	0	0	1.51515	0	0	1.85185
130	Vaginal	Roseburia intestinalis	0	0	0	0	0	11.1111
131	Vaginal	Roseburia inulinivorans	0	0	0	0	1.16279	10.1852
132	Vaginal	Ruminococcus bromii	3.22581	0	0	0	0	12.037
133	Vaginal	Ruminococcus callidus	0	0	0	0	0	0.925926
134	Vaginal	Ruminococcus gnavus	0	0.763359	0.757576	0	3.48837	6.48148
135	Vaginal	Ruminococcus lactaris	0	0	0.757576	0	0	2.77778
136	Vaginal	Ruminococcus obeum	0	0	0	1.66667	0	5.55556
137	Vaginal	Ruminococcus sp 5 1 39bfaa	0	0	0	0	0	29.6296
138	Vaginal	Ruminococcus torques	0	0.763359	0	0	2.32558	15.7407
139	Vaginal	Staphylococcus epidermidis	0	0.381679	0.757576	0	0	0
140	Vaginal	Streptococcus parasanguinis	0	2.29008	0	0	0	0
141	Vaginal	Streptococcus salivarius	0	12.9771	6.81818	0	3.48837	4.62963
142	Vaginal	Streptococcus thermophilus	0	0	1.51515	1.66667	0	0.925926
143	Vaginal	Streptococcus vestibularis	0	4.96183	4.54545	0	0	0
144	Vaginal	Sutterella wadsworthensis	1.6129	2.29008	1.51515	5	5.81395	9.25926
145	Vaginal	Veillonella dispar	0	0	0.757576	0	0	0
146	Vaginal	Veillonella parvula	0	0	0	0	1.16279	0.925926
