# Supplementary material for: Metagenomic analysis of mother-infant gut microbiome reveals global distinct and shared microbial signatures
Source: Gut Microbes. 2021 May 7;13(1):1911571. doi: 10.1080/19490976.2021.1911571 (PMC8115609; doi:10.1080/19490976.2021.1911571)
Supplement: Supplemental Material [file KGMI_A_1911571_SM8722.zip › Supplementary information/Table_S11.xlsx]

## Sheet: Shared genus
	Variable	Genus	Value	Coefficient	N	N.not.0	p-value	FDR-value
1	Mode of delivery	Anaerostipes	Cesarean section	0.00606557	936	114	0.00550681	0.0621737
2	Mode of delivery	Bacteroides	Cesarean section	-0.138163	936	566	0.00287162	0.0346575
3	Mode of delivery	Bilophila	Cesarean section	-0.00530033	936	106	0.00034276	0.00545301
4	Mode of delivery	Clostridium	Cesarean section	0.0151733	936	349	6.56129e-06	0.000164032
5	Mode of delivery	Collinsella	Cesarean section	-0.0231934	936	229	0.00895955	0.0950255
6	Mode of delivery	Haemophilus	Cesarean section	0.01765	936	250	0.00600101	0.065636
7	Mode of delivery	Parabacteroides	Cesarean section	-0.0541022	936	355	0.000563476	0.00857464
8	Mode of delivery	Peptostreptococcaceae noname	Cesarean section	0.00635566	936	231	0.00222173	0.0299045
9	Mode of delivery	Veillonella	Cesarean section	0.0178511	936	450	9.58468e-05	0.00186369
1	Feeding	Bifidobacterium	Exclusive breastfeeding	0.0838581	936	735	0.0114337	0.125506
2	Feeding	Clostridium	Exclusive breastfeeding	-0.00909068	936	349	0.00569726	0.0687601
3	Feeding	Eggerthella	Exclusive breastfeeding	-0.00381345	936	274	0.0233128	0.247257
note:
Value	indicated the direction together with the sign of the coefficient
Coefficient	The fixed effect coefficient (obtained from the linear model) of the effect for the given outcome
N	number of samples used in this comparison
N.not.0	number of non-zero samples used in this comparison
p-value	nominal p-value (two-sided) for the given association
FDR-value	FDR corrected p-value for the given association

## Sheet: Shared species
	Variable	Species	Value	Coefficient	N	N.not.0	p-value	FDR-value
1	Mode of delivery	Bacteroides caccae	Cesarean section	-0.0152018	936	184	0.0186014	0.147211
2	Mode of delivery	Bacteroides dorei	Cesarean section	-0.0429602	936	255	0.00599855	0.0571776
3	Mode of delivery	Bacteroides fragilis	Cesarean section	-0.0513575	936	211	0.000146081	0.0022567
4	Mode of delivery	Bacteroides vulgatus	Cesarean section	-0.0600944	936	341	0.000115906	0.00198297
5	Mode of delivery	Bifidobacterium adolescentis	Cesarean section	-0.036559	936	214	9.31935e-06	0.000231948
6	Mode of delivery	Bifidobacterium longum	Cesarean section	-0.13294	936	600	0.00275133	0.0300633
7	Mode of delivery	Bilophila unclassified	Cesarean section	-0.00510293	936	106	0.00011951	0.00198297
8	Mode of delivery	Clostridium bartlettii	Cesarean section	0.00612861	936	163	5.25405e-05	0.000990448
9	Mode of delivery	Collinsella aerofaciens	Cesarean section	-0.0217061	936	216	0.0115459	0.0994725
10	Mode of delivery	Escherichia coli	Cesarean section	-0.109116	936	573	0.00148678	0.0190308
11	Mode of delivery	Haemophilus parainfluenzae	Cesarean section	0.0173216	936	241	0.00393067	0.0400214
12	Mode of delivery	Parabacteroides distasonis	Cesarean section	-0.0352349	936	220	0.000841035	0.0117745
13	Mode of delivery	Parabacteroides merdae	Cesarean section	-0.0149079	936	133	0.00738741	0.0689491
14	Mode of delivery	Rothia mucilaginosa	Cesarean section	0.00331402	936	241	0.0291442	0.204376
15	Mode of delivery	Streptococcus parasanguinis	Cesarean section	0.0144805	936	435	5.30597e-05	0.000990448
16	Mode of delivery	Veillonella unclassified	Cesarean section	0.0216472	936	342	0.000294163	0.00439283
1	Feeding	Clostridium bartlettii	Exclusive breatfeeding	-0.00394277	936	163	0.00761296	0.0757913
2	Feeding	Parabacteroides merdae	Exclusive breatfeeding	-0.00964259	936	133	0.0236692	0.189354
3	Feeding	Parabacteroides unclassified	Exclusive breatfeeding	0.0141736	936	126	0.0185042	0.156413
4	Feeding	Ruminococcus gnavus	Exclusive breatfeeding	-0.0179139	936	202	0.0285975	0.224766
5	Feeding	Streptococcus parasanguinis	Exclusive breatfeeding	-0.00483316	936	435	0.0115805	0.0997704
note:
Value	indicated the direction together with the sign of the coefficient
Coefficient	The fixed effect coefficient (obtained from the linear model) of the effect for the given outcome
N	number of samples used in this comparison
N.not.0	number of non-zero samples used in this comparison
p-value	nominal p-value (two-sided) for the given association
FDR-value	FDR corrected p-value for the given association
