# Supplementary material for: Metagenomic analysis of mother-infant gut microbiome reveals global distinct and shared microbial signatures
Source: Gut Microbes. 2021 May 7;13(1):1911571. doi: 10.1080/19490976.2021.1911571 (PMC8115609; doi:10.1080/19490976.2021.1911571)
Supplement: Supplemental Material [file KGMI_A_1911571_SM8722.zip › Supplementary information/Table_S9.xlsx]

## Sheet: Genus
	Variable	Genus	Value	Coefficient	N	N.not.0	p-value	FDR-value
1	Mode of delivery	Anaerostipes	Cesarean section	0.00901475	1018	146	7.04079e-05	0.00106353
2	Mode of delivery	Bacteroides	Cesarean section	-0.152326	1018	630	0.000211588	0.0028917
3	Mode of delivery	Bilophila	Cesarean section	-0.00587203	1018	124	0.000103175	0.00148057
4	Mode of delivery	Clostridium	Cesarean section	0.0132818	1018	436	0.000186576	0.00261206
5	Mode of delivery	Collinsella	Cesarean section	-0.0229824	1018	259	0.00483519	0.0433821
6	Mode of delivery	Escherichia	Cesarean section	-0.101363	1018	840	0.0323298	0.229102
7	Mode of delivery	Haemophilus	Cesarean section	0.0122218	1018	548	2.91807e-05	0.000476126
8	Mode of delivery	Klebsiella	Cesarean section	0.0805126	1018	352	1.10609e-09	3.52721e-08
9	Mode of delivery	Pantoea	Cesarean section	-0.00129934	1018	237	0.00344906	0.0341338
10	Mode of delivery	Parabacteroides	Cesarean section	-0.062451	1018	400	4.70644e-06	8.7145e-05
11	Mode of delivery	Peptostreptococcaceae noname	Cesarean section	0.00391737	1018	287	0.000595947	0.00760163
12	Mode of delivery	Siphoviridae noname	Cesarean section	0.013472	1018	109	0.00142491	0.0163579
13	Mode of delivery	Staphylococcus	Cesarean section	0.0240006	1018	699	0.000731952	0.00913348
14	Mode of delivery	Veillonella	Cesarean section	0.0529482	1018	691	1.05741e-08	2.75889e-07
note:
Value	indicated the direction together with the sign of the coefficient
Coefficient	The fixed effect coefficient (obtained from the linear model) of the effect for the given outcome
N	number of samples used in this comparison
N.not.0	number of non-zero samples used in this comparison
p-value	nominal p-value (two-sided) for the given association
FDR-value	FDR corrected p-value for the given association

## Sheet: Species
	Variable	Species	Value	Coefficient	N	N.not.0	p-value	FDR-value
1	Mode of delivery	Bacteroides caccae	Cesarean section	-0.0179673	1018	212	0.00444315	0.0445412
2	Mode of delivery	Bacteroides dorei	Cesarean section	-0.0544581	1018	298	0.000203478	0.00305971
3	Mode of delivery	Bacteroides fragilis	Cesarean section	-0.0472541	1018	263	0.000250878	0.00363773
4	Mode of delivery	Bacteroides ovatus	Cesarean section	-0.024076	1018	287	0.0128319	0.109679
5	Mode of delivery	Bacteroides vulgatus	Cesarean section	-0.0591545	1018	389	3.70537e-05	0.000716372
6	Mode of delivery	Bifidobacterium adolescentis	Cesarean section	-0.0361223	1018	260	7.80981e-06	0.000186517
7	Mode of delivery	Bifidobacterium dentium	Cesarean section	0.0459266	1018	162	5.85018e-07	1.69655e-05
8	Mode of delivery	Bifidobacterium longum	Cesarean section	-0.104528	1018	695	0.0106965	0.094408
9	Mode of delivery	Bilophila unclassified	Cesarean section	-0.00562578	1018	124	9.48261e-05	0.00160414
10	Mode of delivery	Clostridium bartlettii	Cesarean section	0.00654484	1018	219	2.32376e-05	0.000483819
11	Mode of delivery	Clostridium perfringens	Cesarean section	0.0149949	1018	199	0.0284911	0.218253
12	Mode of delivery	Collinsella aerofaciens	Cesarean section	-0.0218245	1018	242	0.00596178	0.0569525
13	Mode of delivery	Escherichia coli	Cesarean section	-0.126042	1018	719	0.00423596	0.042995
14	Mode of delivery	Haemophilus parainfluenzae	Cesarean section	0.0121189	1018	530	2.99179e-05	0.00059252
15	Mode of delivery	Klebsiella oxytoca	Cesarean section	0.0436799	1018	227	3.11968e-06	7.9162e-05
16	Mode of delivery	Klebsiella unclassified	Cesarean section	0.00901614	1018	169	0.0173616	0.13958
17	Mode of delivery	Parabacteroides distasonis	Cesarean section	-0.0317913	1018	268	0.00125935	0.0154939
18	Mode of delivery	Parabacteroides merdae	Cesarean section	-0.0124288	1018	155	0.0225972	0.176432
19	Mode of delivery	Parabacteroides unclassified	Cesarean section	-0.0450216	1018	288	4.4196e-05	0.000834585
20	Mode of delivery	Ruminococcus gnavus	Cesarean section	-0.010549	1018	318	0.018459	0.146948
21	Mode of delivery	Staphylococcus epidermidis	Cesarean section	0.0289164	1018	626	1.43733e-07	4.4889e-06
22	Mode of delivery	Streptococcus infantis	Cesarean section	0.00383854	1018	250	0.00486548	0.0478182
23	Mode of delivery	Streptococcus vestibularis	Cesarean section	0.025382	1018	311	2.79211e-05	0.000566799
24	Mode of delivery	Veillonella atypica	Cesarean section	0.00989891	1018	330	0.00039126	0.00538479
25	Mode of delivery	Veillonella dispar	Cesarean section	0.00239083	1018	411	0.000633559	0.00816587
26	Mode of delivery	Veillonella parvula	Cesarean section	0.00436225	1018	581	0.00750123	0.070241
27	Mode of delivery	Veillonella unclassified	Cesarean section	0.0165132	1018	567	7.98699e-07	2.16181e-05
note:
Value	indicated the direction together with the sign of the coefficient
Coefficient	The fixed effect coefficient (obtained from the linear model) of the effect for the given outcome
N	number of samples used in this comparison
N.not.0	number of non-zero samples used in this comparison
p-value	nominal p-value (two-sided) for the given association
FDR-value	FDR corrected p-value for the given association
